# Supplementary material for: Interaction of an atypical Plasmodium falciparum ETRAMP with human apolipoproteins
Source: Malar J. 2008 Oct 20;7:211. doi: 10.1186/1475-2875-7-211 (PMC2577112; doi:10.1186/1475-2875-7-211)
Supplement: Additional file 1 — Curated list of interactions identified between Plasmodium falciparum and human protein fragments. [file 1475-2875-7-211-S1.xls]

## Sheet: Sheet1
Bait	Bait description	Prey	Prey description	Times interaction found	Number of independent searches that found interaction	Number of partners of bait in non-curated dataset	Number of partners of prey in non-curated dataset	Bait Annotated GO Function	Bait Annotated GO Process	Bait Annotated GO Component	Bait Predicted GO Function	Bait Predicted GO Process	Bait Predicted GO Component	Bait number of TM domains	Bait signal peptide prediction	Bait Export Prediction Score	Bait HT Motif	Bait PEXEL Motif	Bait adhesin prediction	Bait Maurer Cleft prediction	Bait EC number	Bait apicoplast localization	Bait Mass Spec Evidence in iRBC Membrane	Prey function (known or predicted)
MAL13P1.102	hypothetical protein, conserved	KIF15	kinesin family member 15	1	1	4	1							0	FALSE				FALSE	FALSE				microtubule motor activity
MAL13P1.102	hypothetical protein, conserved	MYH15	myosin, heavy polypeptide 15	1	1	4	1							0	FALSE				FALSE	FALSE				actin motor based cytoskeletal protein involved in muscle contraction
MAL13P1.102	hypothetical protein, conserved	MYO5C	myosin VC	1	1	4	3							0	FALSE				FALSE	FALSE				may be involved in transferrin trafficking, possibly powers actin-based membrane trafficking
MAL13P1.103	hypothetical protein, conserved	EPHA5	EPH receptor A5	1	1	9	1							0	FALSE				FALSE	FALSE				membane receptor of members of the ephrin-A family, kinase activity
MAL13P1.103	hypothetical protein, conserved	GABARAPL2	GABA(A) receptor-associated protein-like 2	1	1	9	2							0	FALSE				FALSE	FALSE				intra-Golgi traffic regulation
MAL13P1.103	hypothetical protein, conserved	KLC1	kinesin light chain 1	1	1	9	3							0	FALSE				FALSE	FALSE				microtubule-associated force-producing protein that may play a role in organelle transport
MAL13P1.103	hypothetical protein, conserved	NTRK2	neurotrophic tyrosine kinase, receptor, type 2	1	1	9	1							0	FALSE				FALSE	FALSE				membrane protein, tyrosine-protein kinase receptor
MAL13P1.103	hypothetical protein, conserved	VTN	vitronectin	1	1	3	1							0	FALSE				FALSE	FALSE				cell-to-substrate adhesion molecule
MAL13P1.121	hypothetical protein, conserved	HSPA5	heat shock 70kDa protein 5 (glucose-regulated protein, 78kDa)	8	1	1	6			membrane	hydrolase activity			1	TRUE				FALSE	FALSE				role in facilitating the assembly of multimeric protein complexes inside the ER
MAL13P1.123	hypothetical protein, conserved	CLU	clusterin	3	1	3	3							0	FALSE				FALSE	FALSE				secreted protein of unclear function, possibly antiapoptotic
MAL13P1.123	hypothetical protein, conserved	DST	dystonin	1	1	3	19							0	FALSE				FALSE	FALSE				cytoskeletal linker protein of hemidesmosomes
MAL13P1.123	hypothetical protein, conserved	ZMYM5	zinc finger, MYM-type 5	1	1	11	1							0	FALSE				FALSE	FALSE				zinc finger protein of uknown function
MAL13P1.151	hypothetical protein, conserved	FAM82B	family with sequence similarity 82, member B	1	1	3	8							0	FALSE				FALSE	FALSE				unknown function
MAL13P1.214	phosphoethanolamine N-methyltransferase, putative	GAK	cyclin G associated kinase	1	1	2	1	phosphoethanolamine N-methyltransferase activity	phosphatidylcholine biosynthetic process					0	FALSE				FALSE	FALSE	2.1.1.13 (Phosphoethanolamine N-methyltransferase)		TRUE	auxilin homolog that is involved in the uncoating of chlathrin-coated vesicles by Hsc70, interacts with cyclin G
MAL13P1.228	hypothetical protein, conserved	LOC375096	similar to dJ469A13.1 (novel protein similar to KIAA0802)	2	1	3	3							0	FALSE				FALSE	FALSE				unknown function
MAL13P1.233	hypothetical protein, conserved	HSPA5	heat shock 70kDa protein 5 (glucose-regulated protein, 78kDa)	7	1	3	6				nucleic acid binding			0	FALSE				FALSE	FALSE			TRUE	role in facilitating the assembly of multimeric protein complexes inside the ER
MAL13P1.234	hypothetical protein, conserved	YWHAB	tyrosine 3-monooxygenase/tryptophan 5-monooxygenase activation protein, beta polypeptide	4	1	2	1							0	FALSE				FALSE	FALSE				adapter protein, signaling pathway, binds to a large number of partners generally resulting in the modulation of the activity of the binding partner
MAL13P1.234	hypothetical protein, conserved	YWHAG	tyrosine 3-monooxygenase/tryptophan 5-monooxygenase activation protein, gamma polypeptide	1	1	10	4			host cell plasma membrane	heat shock protein binding			0	FALSE			TRUE	FALSE	FALSE			TRUE	adapter protein, signaling pathway, binds to a large number of partners generally resulting in the modulation of the activity of the binding partner
MAL13P1.237	hypothetical protein, conserved	C4A	complement component 4A (Rodgers blood group)	3	1	5	3							0	FALSE				FALSE	FALSE			TRUE	activation of the complement system
MAL13P1.237	hypothetical protein, conserved	DNAJC7	DnaJ (Hsp40) homolog, subfamily C, member 7	1	1	5	5							0	FALSE				FALSE	FALSE			TRUE	chaperone of HSp40 family
MAL13P1.237	hypothetical protein, conserved	LOC652733	similar to phosphodiesterase 4D interacting protein isoform 2	1	1	5	2							0	FALSE				FALSE	FALSE			TRUE	unknown function
MAL13P1.260	hypothetical protein, conserved	ABLIM1	actin binding LIM protein 1	10	2	4	3							0	FALSE				FALSE	FALSE				cytoskeleton protein with possible scaffold role, binds F-actin
MAL13P1.260	hypothetical protein, conserved	FLNB	filamin B, beta (actin binding protein 278)	2	2	4	3							0	FALSE				FALSE	FALSE				anchors transmembrane proteins to the actin cytoskeleton
MAL13P1.260	hypothetical protein, conserved	TOM1L2	target of myb1-like 2 (chicken)	1	1	1	1				ATP binding, protein kinase activity, protein serine/threonine kinase activity	protein amino acid phosphorylation		0	FALSE				FALSE	FALSE				role in protein transport, may regulate growth factor-induced mitogenic signaling
MAL13P1.310	cysteine protease, calpain family	F5	coagulation factor V (proaccelerin, labile factor)	1	1	3	1				calpain activity	proteolysis	intracellular	0	FALSE				FALSE	FALSE				coagulation factor
MAL13P1.480	histidine-rich protein iii, hrpiii	PCSK6	proprotein convertase subtilisin/kexin type 6	1	1	5	1							0	FALSE	5.47539		TRUE	FALSE	FALSE				endoprotease activity within the constitutive secretory pathway
MAL13P1.480	histidine-rich protein iii, hrpiii	STAB1	stabilin 1	2	1	5	2							0	FALSE	5.47539		TRUE	FALSE	FALSE				membrane protein, scavenger receptor for acetylated low density lipoprotein
MAL13P1.540	putative hsp protein	DST	dystonin	1	1	4	19				ATP binding			0	TRUE				FALSE	FALSE				cytoskeletal linker protein of hemidesmosomes
MAL13P1.56	m1-family aminopeptidase	AP2B1	adaptor-related protein complex 2, beta 1 subunit	1	1	1	4	aminopeptidase activity, metalloendopeptidase activity	proteolysis	apicoplast, cytoplasm	membrane alanyl aminopeptidase activity, zinc ion binding	proteolysis		1	FALSE				FALSE	FALSE	3.4.11.- (Aminopeptidases.); 3.4.11.2 (Membrane alanyl aminopeptidase)		TRUE	component of the adaptor complexes which link clathrin to receptors in coated vesicles
MAL13P1.59	hypothetical protein, conserved in P. falciparum	APOA1	apolipoprotein A-I	1	1	12	2			apicoplast				1	FALSE				FALSE	FALSE				apolipoprotein A-I ,major protein of HDL,involved in the reverse transport of cholesterol from tissues to the liver
MAL13P1.59	hypothetical protein, conserved in P. falciparum	BAG4	BCL2-associated athanogene 4	1	1	12	1			apicoplast				1	FALSE				FALSE	FALSE				inhibits the chaperone activity of HSP70/HSC70
MAL13P1.59	hypothetical protein, conserved in P. falciparum	CD2AP	CD2-associated protein	1	1	12	1			apicoplast				1	FALSE				FALSE	FALSE				adapter protein between membrane proteins and the actin cytoskeleton
MAL13P1.59	hypothetical protein, conserved in P. falciparum	CTNNA1	catenin (cadherin-associated protein), alpha 1, 102kDa	3	1	12	2			apicoplast				1	FALSE				FALSE	FALSE				cytoskeletal protein that associates with the cytoplasmic domain of cadherins
MAL13P1.59	hypothetical protein, conserved in P. falciparum	DSP	desmoplakin	5	1	12	2			apicoplast				1	FALSE				FALSE	FALSE				organizes cadherin complexes in plasma membrane for desmosome formation
MAL13P1.59	hypothetical protein, conserved in P. falciparum	HSP90B1	heat shock protein 90kDa beta (Grp94), member 1	8	1	12	3			apicoplast				1	FALSE				FALSE	FALSE				molecular chaperone that functions in the processing and transport of secreted proteins
MAL13P1.59	hypothetical protein, conserved in P. falciparum	MYO18A	myosin XVIIIA	4	1	12	3			apicoplast				1	FALSE				FALSE	FALSE				may be involved in the maintenance of the stromal cell architectures required for cell to cell contact
MAL13P1.59	hypothetical protein, conserved in P. falciparum	SPOCK2	sparc/osteonectin, cwcv and kazal-like domains proteoglycan (testican) 2	1	1	12	3			apicoplast				1	FALSE				FALSE	FALSE				extracellular matrix protein, role in cell-cell and cell-matrix interactions
MAL13P1.59	hypothetical protein, conserved in P. falciparum	UNC13C	unc-13 homolog C (C. elegans)	1	1	4	2		entry into host cell	membrane				0	TRUE				FALSE	TRUE			TRUE	vesicle maturation during exocytosis
MAL7P1.110	Ham1-like protein, putative	CTNND2	catenin (cadherin-associated protein), delta 2 (neural plakophilin-related arm-repeat protein)	1	1	1	1				hydrolase activity			0	FALSE				FALSE	FALSE				cytoskeletal protein with transcription factor activity
MAL7P1.119	hypothetical protein, conserved	CDR1	cerebellar degeneration-related protein 1, 34kDa	1	1	15	9			apicoplast				1	TRUE				FALSE	FALSE		TRUE	TRUE	putative neuronal signal transduction protein
MAL7P1.119	hypothetical protein, conserved	CNNM2	cyclin M2	1	1	15	1			apicoplast				1	TRUE				FALSE	FALSE		TRUE	TRUE	divalent metal cation transporter
MAL7P1.119	hypothetical protein, conserved	DKFZP586P0123	DKFZP586P0123 protein	1	1	15	1			apicoplast				1	TRUE				FALSE	FALSE		TRUE	TRUE	unknown function
MAL7P1.119	hypothetical protein, conserved	DST	dystonin	6	2	15	19			apicoplast				1	TRUE				FALSE	FALSE		TRUE	TRUE	cytoskeletal linker protein of hemidesmosomes
MAL7P1.119	hypothetical protein, conserved	FEM1C	fem-1 homolog c (C. elegans)	1	1	15	2			apicoplast				1	TRUE				FALSE	FALSE		TRUE	TRUE	unknown function
MAL7P1.119	hypothetical protein, conserved	GCC2	GRIP and coiled-coil domain containing 2	1	1	15	3			apicoplast				1	TRUE				FALSE	FALSE		TRUE	TRUE	probably involved in maintaining Golgi structure
MAL7P1.119	hypothetical protein, conserved	GOLGA3	golgi autoantigen, golgin subfamily a, 3	1	1	15	2			apicoplast				1	TRUE				FALSE	FALSE		TRUE	TRUE	golgi auto-antigen; probably involved in maintaining Golgi structure
MAL7P1.119	hypothetical protein, conserved	GOLGA4	golgi autoantigen, golgin subfamily a, 4	7	1	15	5			apicoplast				1	TRUE				FALSE	FALSE		TRUE	TRUE	may play a role in vesicular transport from the trans- Golgi
MAL7P1.119	hypothetical protein, conserved	HSPA8	heat shock 70kDa protein 8	1	1	15	6			apicoplast				1	TRUE				FALSE	FALSE		TRUE	TRUE	chaperone. Isoform 2 may function as an endogenous inhibitory regulator of HSC70 by competing the cochaperones
MAL7P1.119	hypothetical protein, conserved	PKD1	polycystic kidney disease 1 (autosomal dominant)	2	2	15	1			apicoplast				1	TRUE				FALSE	FALSE		TRUE	TRUE	may be an ion-channel regulator. involved in signal transduction
MAL7P1.13	hypothetical protein, conserved	CLIP1	CAP-GLY domain containing linker protein 1	1	1	4	1							0	FALSE				FALSE	FALSE				intermediate filament associated protein that links endocytic vesicles to microtubules
MAL7P1.13	hypothetical protein, conserved	GCC2	GRIP and coiled-coil domain containing 2	1	1	4	3							0	FALSE				FALSE	FALSE				probably involved in maintaining Golgi structure
MAL7P1.13	hypothetical protein, conserved	NF2	neurofibromin 2 (merlin)	1	1	4	2							0	FALSE				FALSE	FALSE				probably acts as a membrane stabilizing protein
MAL7P1.138	hypothetical membrane protein, conserved	C20orf199	chromosome 20 open reading frame 199	1	1	3	1							5	FALSE				FALSE	FALSE				unknown function
MAL7P1.155	hypothetical protein, conserved	LAMB1	laminin, beta 1	1	1	2	8				protein binding, zinc ion binding			0	FALSE				FALSE	FALSE				mediates the attachment, migration and organization of cells into tissues during embryonic development by interacting with other extracellular matrix componentspromote differentiation, development, and cell migration
MAL7P1.17	hypothetical membrane protein, conserved	AKAP12	A kinase (PRKA) anchor protein (gravin) 12	1	1	16	1							7	FALSE				FALSE	FALSE				anchoring protein that mediates the subcellular compartmentation of protein kinase A and C
MAL7P1.17	hypothetical membrane protein, conserved	CHGB	chromogranin B (secretogranin 1)	1	1	16	1							7	FALSE				FALSE	FALSE				neuroendocrine secretory granule protein
MAL7P1.17	hypothetical membrane protein, conserved	FRY	furry homolog (Drosophila)	1	1	16	1							7	FALSE				FALSE	FALSE				regulates the actin cytoskeleton
MAL7P1.17	hypothetical membrane protein, conserved	FTH1	ferritin, heavy polypeptide 1	3	1	16	9							7	FALSE				FALSE	FALSE				stores iron in a soluble, nontoxic, readily available form. Important for iron homeostasis. Has ferroxidase activity. Iron is taken up in the ferrous form and deposited as ferric hydroxides after oxidation
MAL7P1.17	hypothetical membrane protein, conserved	GOLM1	golgi membrane protein 1	1	1	16	1							7	FALSE				FALSE	FALSE				Golgi membrane protein, function unknown
MAL7P1.17	hypothetical membrane protein, conserved	HSP90AB1	heat shock protein 90kDa alpha (cytosolic), class B member 1	1	1	16	5							7	FALSE				FALSE	FALSE				cytosolic hsp90 family chaperone
MAL7P1.17	hypothetical membrane protein, conserved	MID1	midline 1 (Opitz/BBB syndrome)	1	1	16	2							7	FALSE				FALSE	FALSE				cytoskeletal protein with possible E3 ubiquitin ligase activity
MAL7P1.17	hypothetical membrane protein, conserved	QSER1	glutamine and serine rich 1	1	1	16	1							7	FALSE				FALSE	FALSE				unknown function
MAL7P1.176	erythrocyte binding antigen	MAP1A	microtubule-associated protein 1A	1	1	6	1				receptor activity	pathogenesis	integral to membrane	1	TRUE				TRUE	FALSE				structural protein involved in the filamentous cross- bridging between microtubules and other skeletal elements
MAL7P1.176	erythrocyte binding antigen	PLEKHB1	pleckstrin homology domain containing, family B (evectins) member 1	1	1	6	2				receptor activity	pathogenesis	integral to membrane	1	TRUE				TRUE	FALSE				membrane receptor involved in signal transduction
MAL7P1.176	erythrocyte binding antigen	SPTB	spectrin, beta, erythrocytic (includes spherocytosis, clinical type I)	1	1	6	4				receptor activity	pathogenesis	integral to membrane	1	TRUE				TRUE	FALSE				major constituent of the cytoskeletal network underlying the plasma membrane (erythrocyte)
MAL7P1.225	hypothetical protein, conserved in P. falciparum	HAMP	hepcidin antimicrobial peptide	1	1	2	2							0	FALSE				FALSE	FALSE				secreted protein with antimicrobial activity, might inhibit iron absorption by intestine
MAL8P1.153	hypothetical protein, conserved	ARPC3	actin related protein 2/3 complex, subunit 3, 21kDa	1	1	11	1							0	FALSE				FALSE	FALSE				subunit of complex involved in control of actin polymerization
MAL8P1.153	hypothetical protein, conserved	YWHAQ	tyrosine 3-monooxygenase/tryptophan 5-monooxygenase activation protein, theta polypeptide	1	1	10	3							1	FALSE	1.358	TRUE	TRUE	FALSE	FALSE				adapter protein, signaling pathway, binds to a large number of partners generally resulting in the modulation of the activity of the binding partner
MAL8P1.17	disulfide isomerase precursor, putative	ITIH1	inter-alpha (globulin) inhibitor H1	19	4	3	2	protein disulfide isomerase activity	protein folding	endoplasmic reticulum lumen	electron carrier activity, isomerase activity, protein disulfide oxidoreductase activity	cell redox homeostasis	endoplasmic reticulum	1	TRUE				FALSE	TRUE	5.3.4.1 (Protein disulfide-isomerase)		TRUE	carrier of hyaluronan in serum or binding protein between hyaluronan and other matrix protein
MAL8P1.17	disulfide isomerase precursor, putative	OAF	OAF homolog (Drosophila)	1	1	3	1	protein disulfide isomerase activity	protein folding	endoplasmic reticulum lumen	electron carrier activity, isomerase activity, protein disulfide oxidoreductase activity	cell redox homeostasis	endoplasmic reticulum	1	TRUE				FALSE	TRUE	5.3.4.1 (Protein disulfide-isomerase)		TRUE	unknown function
MAL8P1.23	ubiquitin-protein ligase 1, putative	CENTB5	centaurin, beta 5	1	1	12	2	ubiquitin-protein ligase activity	ubiquitin-dependent protein catabolic process		ubiquitin-protein ligase activity	mRNA transport, protein modification, ubiquitin cycle	cytoplasm, intracellular	2	FALSE				FALSE	FALSE	6.3.2.19 (Ubiquitin--protein ligase)			GTPase-activating protein for the ADP ribosylation factor family
MAL8P1.23	ubiquitin-protein ligase 1, putative	CKAP5	cytoskeleton associated protein 5	1	1	12	1	ubiquitin-protein ligase activity	ubiquitin-dependent protein catabolic process		ubiquitin-protein ligase activity	mRNA transport, protein modification, ubiquitin cycle	cytoplasm, intracellular	2	FALSE				FALSE	FALSE	6.3.2.19 (Ubiquitin--protein ligase)			major role in organizing spindle poles
MAL8P1.23	ubiquitin-protein ligase 1, putative	DYNC1H1	dynein, cytoplasmic 1, heavy chain 1	1	1	12	4	ubiquitin-protein ligase activity	ubiquitin-dependent protein catabolic process		ubiquitin-protein ligase activity	mRNA transport, protein modification, ubiquitin cycle	cytoplasm, intracellular	2	FALSE				FALSE	FALSE	6.3.2.19 (Ubiquitin--protein ligase)			motor for the retrograde motility of vesicles and organelles along microtubules
MAL8P1.23	ubiquitin-protein ligase 1, putative	PRKCB1	protein kinase C, beta 1	1	1	5	1				ATP binding, methionine adenosyltransferase activity	one-carbon compound metabolic process		0	FALSE				FALSE	FALSE	2.5.1.6 (Methionine adenosyltransferase)		TRUE	calcium-activated, phospholipid-dependent, serine- and threonine-specific kinase
MAL8P1.23	ubiquitin-protein ligase 1, putative	SPTBN4	spectrin, beta, non-erythrocytic 4, sigma5	1	1	12	5	ubiquitin-protein ligase activity	ubiquitin-dependent protein catabolic process		ubiquitin-protein ligase activity	mRNA transport, protein modification, ubiquitin cycle	cytoplasm, intracellular	2	FALSE				FALSE	FALSE	6.3.2.19 (Ubiquitin--protein ligase)			major constituent of the cytoskeletal network underlying the plasma membrane
MAL8P1.64	hypothetical protein, conserved	SCLT1	sodium channel and clathrin linker 1	1	1	3	6							0	FALSE				FALSE	FALSE				unknown function
MAL8P1.69	14-3-3 protein homologue, putative	C3orf58	chromosome 3 open reading frame 58	1	1	14	1				protein domain specific binding			0	FALSE				FALSE	TRUE			TRUE	unknown function
MAL8P1.69	14-3-3 protein homologue, putative	C5orf5	chromosome 5 open reading frame 5	1	1	14	1				protein domain specific binding			0	FALSE				FALSE	TRUE			TRUE	unknown function, GTPase activator activity
MAL8P1.69	14-3-3 protein homologue, putative	CEP170	centrosomal protein 170kDa , alpha	2	1	14	2				protein domain specific binding			0	FALSE				FALSE	TRUE			TRUE	centrosome protein that plays a role in microtubule organization
MAL8P1.69	14-3-3 protein homologue, putative	IFT20	intraflagellar transport 20 homolog (Chlamydomonas)	1	1	14	1				protein domain specific binding			0	FALSE				FALSE	TRUE			TRUE	has homology to intraflagellar transport protein IFT20 from Chlamydomonas
MAL8P1.69	14-3-3 protein homologue, putative	KLHL5	kelch-like 5 (Drosophila)	1	1	14	1				protein domain specific binding			0	FALSE				FALSE	TRUE			TRUE	actin cytoskeleton organization and biogenesis
MAL8P1.69	14-3-3 protein homologue, putative	MADD	MAP-kinase activating death domain	2	1	14	2				protein domain specific binding			0	FALSE				FALSE	TRUE			TRUE	membrane kinase involved in signal transduction, interacts with Rab3
MAL8P1.69	14-3-3 protein homologue, putative	MYO1E	myosin IE	1	1	14	1				protein domain specific binding			0	FALSE				FALSE	TRUE			TRUE	actin motor based cytoskeletal protein
MAL8P1.69	14-3-3 protein homologue, putative	RABGAP1	RAB GTPase activating protein 1	2	2	14	1				protein domain specific binding			0	FALSE				FALSE	TRUE			TRUE	Rab family protein
MAL8P1.69	14-3-3 protein homologue, putative	YWHAE	tyrosine 3-monooxygenase/tryptophan 5-monooxygenase activation protein, epsilon polypeptide	5	1	2	3							0	FALSE				FALSE	FALSE				adapter protein, signaling pathway, binds to a large number of partners generally resulting in the modulation of the activity of the binding partner
MAL8P1.95	hypothetical protein, conserved	BIVM	basic, immunoglobulin-like variable motif containing (BIVM)	2	1	6	1							0	FALSE				FALSE	FALSE			TRUE	unknown function
MAL8P1.95	hypothetical protein, conserved	SERINC1	serine incorporator 1	1	1	6	1							0	FALSE				FALSE	FALSE			TRUE	L-serine transmembrane transporter activity
PF07_0029	heat shock protein 86	GPRASP1	G protein-coupled receptor associated sorting protein 1	2	1	5	2		response to heat, response to unfolded protein		ATP binding, unfolded protein binding	protein folding		0	FALSE				FALSE	TRUE			TRUE	modulates lysosomal sorting and functional down- regulation of a variety of G-protein coupled receptors
PF07_0029	heat shock protein 86	HSP90AA1	heat shock protein 90kDa alpha (cytosolic), class A member 1	5	2	5	9		response to heat, response to unfolded protein		ATP binding, unfolded protein binding	protein folding		0	FALSE				FALSE	TRUE			TRUE	cytosolic hsp90 family chaperone
PF07_0029	heat shock protein 86	TANK	TRAF family member-associated NFKB activator	1	1	14	2							0	FALSE				FALSE	FALSE				regulator of TRAF function
PF07_0056	hypothetical protein, conserved	FLNB	filamin B, beta (actin binding protein 278)	4	1	3	3							0	FALSE				FALSE	FALSE				anchors transmembrane proteins to the actin cytoskeleton
PF07_0084	hypothetical protein, conserved	GC	group-specific component (vitamin D binding protein)	1	1	2	4							0	FALSE				FALSE	FALSE				secreted protein that binds vitamin D
PF07_0101	hypothetical protein, conserved	ANKRD26	ankyrin repeat domain 26	1	1	3	1							0	FALSE				FALSE	FALSE				unknown function
PF08_0026	hypothetical protein, conserved	CACNB4	calcium channel, voltage-dependent, beta 4 subunit	1	1	11	3				zinc ion binding			0	FALSE				FALSE	FALSE				voltage-gated calcium channel complex, membrane protein
PF08_0026	hypothetical protein, conserved	HSPA5	heat shock 70kDa protein 5 (glucose-regulated protein, 78kDa)	1	1	11	6				zinc ion binding			0	FALSE				FALSE	FALSE				hps70 family, role in facilitating the assembly of multimeric protein complexes inside the ER
PF08_0026	hypothetical protein, conserved	SORL1	sortilin-related receptor, L(DLR class) A repeats-containing	1	1	11	1				zinc ion binding			0	FALSE				FALSE	FALSE				multifunctional endocytic receptor implicated in the uptake of lipoproteins and of proteases
PF08_0026	hypothetical protein, conserved	TUBB4	tubulin, beta 4	1	1	5	1							0	FALSE				FALSE	FALSE				major constituent of microtubules
PF08_0060	asparagine-rich antigen	APOH	apolipoprotein H (beta-2-glycoprotein I)	1	1	8	9							0	FALSE				FALSE	FALSE			TRUE	plasma lipid transporter
PF08_0060	asparagine-rich antigen	EPHX1	epoxide hydrolase 1, microsomal (xenobiotic)	1	1	8	3							0	FALSE				FALSE	FALSE			TRUE	membrane protein that metabolizes aromatic compounds
PF08_0060	asparagine-rich antigen	TTC3	tetratricopeptide repeat domain 3	3	1	6	1							0	FALSE				FALSE	FALSE				RING finger protein of unknown function
PF08_0083	hypothetical protein, conserved	KIAA0553	KIAA0553 protein	1	1	5	4							0	FALSE				FALSE	FALSE				unknown function
PF08_0109	hypothetical protein, conserved	DNAJC7	DnaJ (Hsp40) homolog, subfamily C, member 7	2	1	4	5							0	FALSE				FALSE	FALSE			TRUE	chaperone of HSp40 family
PF08_0109	hypothetical protein, conserved	HSP90AA1	heat shock protein 90kDa alpha (cytosolic), class A member 1	1	1	4	9							0	FALSE				FALSE	FALSE			TRUE	cytosolic hsp90 family chaperone
PF08_0127	hypothetical protein, conserved	KLC2	kinesin light chain 2	2	1	4	2							0	FALSE				FALSE	FALSE				microtubule-associated force-producing protein that may play a role in organelle transport
PF08_0129	protein phosphatase, putative	HYPK	Huntingtin interacting protein K	4	1	4	1	calcium-dependent protein serine/threonine phosphatase activity, protein serine/threonine phosphatase activity	protein amino acid dephosphorylation		hydrolase activity			0	FALSE				FALSE	FALSE	3.1.3.16 (Phosphoprotein phosphatase)			small EDRK-rich factor 2, interacts with huntingtin
PF08_0137	hypothetical protein, conserved	MAGED1	melanoma antigen family D, 1	2	1	6	3			apicoplast				1	FALSE				FALSE	FALSE			TRUE	membrane protein involved in apoptosis
PF10_0026	Tryptophan-rich antigen 3, putative	PLEKHO1	pleckstrin homology domain containing, family O member 1	1	1	2	1			apicoplast, membrane		Mo-molybdopterin cofactor biosynthetic process		1	FALSE				FALSE	FALSE				unknown function
PF10_0039	hypothetical protein	ABLIM1	actin binding LIM protein 1	8	2	4	3							0	FALSE				FALSE	FALSE				cytoskeleton protein with possible scaffold role, binds F-actin
PF10_0075	asparagine-rich antigen	KIF5A	kinesin family member 5A	2	2	13	6							0	FALSE				FALSE	FALSE				microtubule-binding motor protein involved in neuronal axonal transport
PF10_0075	asparagine-rich antigen	KIF5B	kinesin family member 5B	1	1	13	6							0	FALSE				FALSE	FALSE				microtubule-binding motor protein involved in neuronal axonal transport
PF10_0075	asparagine-rich antigen	KIF5C	kinesin family member 5C	2	2	13	6							0	FALSE				FALSE	FALSE				microtubule-associated force-producing protein that may play a role in organelle transport
PF10_0075	asparagine-rich antigen	MAPK8IP3	mitogen-activated protein kinase 8 interacting protein 3	1	1	13	5							0	FALSE				FALSE	FALSE				mediates JNK signaling via MAPK cascade; possibly regulator of vesicle transport
PF10_0075	asparagine-rich antigen	MYH10	myosin, heavy chain 10, non-muscle	3	1	13	2							0	FALSE				FALSE	FALSE				cellular myosin that appears to play a role in cytokinesis, cell shape, and specialized functions such as secretion and capping
PF10_0075	asparagine-rich antigen	MYH9	myosin, heavy chain 9, non-muscle	2	2	13	1							0	FALSE				FALSE	FALSE				cellular myosin that appears to play a role in cytokinesis, cell shape, and specialized functions such as secretion and capping
PF10_0075	asparagine-rich antigen	RABEP1	rabaptin, RAB GTPase binding effector protein 1	1	1	13	2							0	FALSE				FALSE	FALSE				Rab effector protein acting as linker between gamma- adaptin, RAB4A and RAB5A. Involved in endocytic membrane fusion and membrane trafficking of recycling endosomes
PF10_0183	hypothetical protein	EEA1	early endosome antigen 1	1	1	8	6							0	FALSE				FALSE	FALSE				binds phospholipid vesicles and participates in endosomal trafficking
PF10_0183	hypothetical protein	HSP90AA1	heat shock protein 90kDa alpha (cytosolic), class A member 1	1	1	8	9							0	FALSE				FALSE	FALSE				cytosolic hsp90 family chaperone
PF10_0183	hypothetical protein	LAMB1	laminin, beta 1	1	1	8	8							0	FALSE				FALSE	FALSE				mediates the attachment, migration and organization of cells into tissues during embryonic development by interacting with other extracellular matrix componentspromote differentiation, development, and cell migration
PF10_0183	hypothetical protein	MIA3	melanoma inhibitory activity family, member 3	1	1	8	3							0	FALSE				FALSE	FALSE				membrane protein of unknown function
PF10_0183	hypothetical protein	PPP1R16B	protein phosphatase 1, regulatory subunit 16B	1	1	8	4							0	FALSE				FALSE	FALSE				plasma membrane protein from vascular endothelium, involved in signal transduction
PF10_0183	hypothetical protein	STIP1	stress-induced-phosphoprotein 1 (Hsp70/Hsp90-organizing protein)	1	1	8	3							0	FALSE				FALSE	FALSE				mediates the association of the molecular chaperones HSC70 and HSP90 (HSPCA and HSPCB)
PF10_0183	hypothetical protein	TFG	TRK-fused gene	2	1	3	2							0	FALSE				FALSE	FALSE				transmembrane receptor protein tyrosine kinase activity
PF10_0241	hypothetical protein	KIFAP3	kinesin-associated protein 3	1	1	1	1							0	FALSE				FALSE	FALSE				involved in tethering the chromosomes to the spindle pole and in chromosome movement
PF10_0242	hypothetical protein	CACNB2	calcium channel, voltage-dependent, beta 2 subunit	3	1	7	1			membrane				4	TRUE				FALSE	FALSE				voltage-gated calcium channel complex, membrane protein
PF10_0242	hypothetical protein	CACNB4	calcium channel, voltage-dependent, beta 4 subunit	1	1	7	3			membrane				4	TRUE				FALSE	FALSE				voltage-gated calcium channel complex, membrane protein
PF10_0242	hypothetical protein	DST	dystonin	7	1	7	19			membrane				4	TRUE				FALSE	FALSE				cytoskeletal linker protein of hemidesmosomes
PF10_0242	hypothetical protein	ITIH4	inter-alpha (globulin) inhibitor H4 (plasma Kallikrein-sensitive glycoprotein)	1	1	7	1			membrane				4	TRUE				FALSE	FALSE				highly sensitive to plasma kallikrein, may be involved in acute phase reactions
PF10_0242	hypothetical protein	PDE4DIP	phosphodiesterase 4D interacting protein (myomegalin)	2	1	7	3			membrane				4	TRUE				FALSE	FALSE				actin cytoskeleton organization and biogenesis
PF10_0244	hypothetical protein	PPP3CA	protein phosphatase 3 , catalytic subunit, alpha isoform	1	1	7	3				calcium ion binding			0	FALSE				FALSE	FALSE				calcium-dependent, calmodulin-stimulated protein phosphatase
PF10_0247	hypothetical protein	HSP90B1	heat shock protein 90kDa beta (Grp94), member 1	1	1	1	3			membrane				3	FALSE				FALSE	FALSE				molecular chaperone that functions in the processing and transport of secreted proteins
PF10_0262	hypothetical protein	ABR	active BCR-related gene	1	1	3	1							0	FALSE				FALSE	FALSE				GTPase-activating protein for RAC and CDC42
PF10_0266	hypothetical protein	IFIT1	interferon-induced protein with tetratricopeptide repeats 1	1	1	5	1							0	FALSE				FALSE	FALSE				unknown function
PF10_0266	hypothetical protein	KIF5C	kinesin family member 5C	1	1	5	6							0	FALSE				FALSE	FALSE				microtubule-associated force-producing protein that may play a role in organelle transport
PF10_0266	hypothetical protein	TTR	transthyretin (prealbumin, amyloidosis type I)	2	1	3	3							0	FALSE				FALSE	FALSE				thyroid hormone-binding protein. Probably transports thyroxine from the bloodstream to the brain
PF10_0268	merozoite capping protein 1	APOE	apolipoprotein E	1	1	3	4	oxidoreductase activity	entry into host cell		oxidoreductase activity			0	FALSE				FALSE	FALSE				mediates the binding, internalization, and catabolism of lipoprotein particles
PF10_0268	merozoite capping protein 1	SNRK	SNF related kinase	1	1	3	1	oxidoreductase activity	entry into host cell		oxidoreductase activity			0	FALSE				FALSE	FALSE				may play a role in hematopoietic cell proliferation or differentiation
PF10_0314	asparagine-rich antigen	HSPA5	heat shock 70kDa protein 5 (glucose-regulated protein, 78kDa)	1	1	5	6							0	FALSE				FALSE	FALSE				role in facilitating the assembly of multimeric protein complexes inside the ER
PF10_0315	hypothetical protein	EPB41	erythrocyte membrane protein band 4.1	1	1	2	3			membrane				3	FALSE				FALSE	FALSE				major structural element of the erythrocyte membrane skeleton
PF10_0315	hypothetical protein	SCG3	secretogranin III	1	1	2	2			membrane				3	FALSE				FALSE	FALSE				neuroendocrine secretory granule protein
PF10_0345	merozoite surface protein 3	DST	dystonin	2	1	4	19		entry into host cell					0	TRUE				TRUE	FALSE				cytoskeletal linker protein of hemidesmosomes
PF10_0345	merozoite surface protein 3	MYO5A	myosin VA (heavy chain 12, myoxin)	1	1	4	2		entry into host cell					0	TRUE				TRUE	FALSE				processive actin-based motor, involved in melanosome transport
PF10_0348	Erythrocyte membrane protein, putative	ABCA5	ATP-binding cassette, sub-family A	1	1	4	2				receptor activity	pathogenesis	integral to membrane	0	TRUE				FALSE	FALSE				membrane protein, probable lysosome localization
PF10_0348	Erythrocyte membrane protein, putative	C7orf16	chromosome 7 open reading frame 16	1	1	4	1				receptor activity	pathogenesis	integral to membrane	0	TRUE				FALSE	FALSE				unknown function
PF10_0357	hypothetical protein	ALMS1	Alstrom syndrome 1	3	2	4	2							0	FALSE				FALSE	FALSE				associates with centrosome
PF10_0357	hypothetical protein	PARD6B	par-6 partitioning defective 6 homolog beta (C. elegans)	1	1	4	1							0	FALSE				FALSE	FALSE				adapter protein involved in asymmetrical cell division and cell polarization processes
PF11_0085	hypothetical protein	PSD3	pleckstrin and Sec7 domain containing 3	1	1	1	15							0	TRUE				FALSE	FALSE				guanine nucleotide exchange factor for ARF6-like protein
PF11_0091	hypothetical protein	RIC8B	resistance to inhibitors of cholinesterase 8 homolog B (C. elegans)	2	1	2	1							0	FALSE				FALSE	FALSE				guanine nucleotide exchange factor (GEF), which can activate some G-alpha proteins
PF11_0092	hypothetical protein	STK10	serine/threonine kinase 10	2	1	12	3	ubiquitin-protein ligase activity	ubiquitin-dependent protein catabolic process		ubiquitin-protein ligase activity	mRNA transport, protein modification, ubiquitin cycle	cytoplasm, intracellular	2	FALSE				FALSE	FALSE	6.3.2.19 (Ubiquitin--protein ligase)			kinase of diverse substates (myelin basic protein, histone 2A)
PF11_0162	falcipain-3	ATP1A1	ATPase, Na+/K+ transporting, alpha 1 polypeptide	1	1	1	1	cysteine-type endopeptidase activity	proteolysis	food vacuole, membrane	cysteine-type peptidase activity	proteolysis		1	FALSE				FALSE	FALSE	3.4.22.- (Cysteine endopeptidases.)			catalyzes the hydrolysis of ATP coupled with the exchange of sodium and potassium ions across the plasma membrane
PF11_0168	hypothetical protein	DST	dystonin	1	1	2	19							0	FALSE				FALSE	FALSE				cytoskeletal linker protein of hemidesmosomes
PF11_0168	hypothetical protein	YTHDF2	YTH domain family, member 2	1	1	16	1							0	FALSE				FALSE	FALSE				unknown function
PF11_0174	cathepsin C, homolog	PDLIM5	PDZ and LIM domain 5	6	1	2	2				cysteine-type peptidase activity	proteolysis		1	TRUE				FALSE	FALSE	3.4.22.1 (Cathepsin B)	TRUE		interacts with PKC isoforms, actin and alpha-actinin
PF11_0175	heat shock protein 101, putative	FGFR2	fibroblast growth factor receptor 2	1	1	7	1		response to heat, response to unfolded protein	apicoplast	ATP binding, nucleoside-triphosphatase activity, nucleotide binding, protein binding	protein metabolic process		1	TRUE				FALSE	FALSE		TRUE	TRUE	membrane protein receptor for fibroblast growth factor
PF11_0175	heat shock protein 101, putative	MAPRE2	microtubule-associated protein, RP/EB family, member 2	1	1	7	1		response to heat, response to unfolded protein	apicoplast	ATP binding, nucleoside-triphosphatase activity, nucleotide binding, protein binding	protein metabolic process		1	TRUE				FALSE	FALSE		TRUE	TRUE	possible role in microtubule polymerization, spindle function by stabilizing microtubules and anchoring them at centrosomes; cell migration
PF11_0175	heat shock protein 101, putative	MYO5C	myosin VC	1	1	7	3		response to heat, response to unfolded protein	apicoplast	ATP binding, nucleoside-triphosphatase activity, nucleotide binding, protein binding	protein metabolic process		1	TRUE				FALSE	FALSE		TRUE	TRUE	may be involved in transferrin trafficking, possibly powers actin-based membrane trafficking
PF11_0224	circumsporozoite-related antigen	PDCD6IP	programmed cell death 6 interacting protein	7	1	1	3			membrane				1	TRUE				FALSE	TRUE		TRUE	TRUE	class E VPS protein involved in concentration and sorting of cargo proteins of the multivesicular body (MVB) for incorporation into intralumenal vesicles
PF11_0252	hypothetical protein	KIAA1409	KIAA1409	1	1	13	1							0	FALSE				FALSE	FALSE				unknown function
PF11_0252	hypothetical protein	LAMB1	laminin, beta 1	2	1	13	8							0	FALSE				FALSE	FALSE				mediates the attachment, migration and organization of cells into tissues during embryonic development by interacting with other extracellular matrix componentspromote differentiation, development, and cell migration
PF11_0252	hypothetical protein	PPFIA3	protein tyrosine phosphatase, receptor type, f polypeptide interacting protein , alpha 1 , 1	1	1	13	2							0	FALSE				FALSE	FALSE				may localize receptor-like tyrosine phosphatases type 2A at specific sites on the plasma membrane
PF11_0252	hypothetical protein	PSCD3	pleckstrin homology, Sec7 and coiled-coil domains 3	2	1	13	3							0	FALSE				FALSE	FALSE				guanine nucleotide exchange factor for ARF1
PF11_0252	hypothetical protein	ROCK2	Rho-associated, coiled-coil containing protein kinase 2	2	1	13	1							0	FALSE				FALSE	FALSE				protein kinase of unknown function
PF11_0252	hypothetical protein	RUNDC1	RUN domain containing 1	1	1	13	1							0	FALSE				FALSE	FALSE				unknown function
PF11_0252	hypothetical protein	STRN	striatin, calmodulin binding protein	1	1	4	1							0	FALSE				FALSE	FALSE				calmodulin-binding protein which may function as scaffolding or signaling protein and may play a role in dendritic Ca(2+) signaling
PF11_0252	hypothetical protein	STX1A	syntaxin 1A (brain)	4	2	14	2			membrane	protein binding, zinc ion binding			6	FALSE				FALSE	FALSE				mediates docking of transport vesicles
PF11_0252	hypothetical protein	STX4	syntaxin 4	1	1	3	1							0	FALSE				FALSE	FALSE				mediates docking of transport vesicles
PF11_0315	hypothetical protein	PPFIA1	protein tyrosine phosphatase, receptor type, f polypeptide interacting protein , alpha 1 , 1	2	1	2	2							0	FALSE				FALSE	FALSE				may localize receptor-like tyrosine phosphatases type 2A at specific sites on the plasma membrane
PF11_0315	hypothetical protein	PPFIA3	protein tyrosine phosphatase, receptor type, f polypeptide interacting protein , alpha 1 , 3	9	1	2	2							0	FALSE				FALSE	FALSE				may localize receptor-like tyrosine phosphatases type 2A at specific sites on the plasma membrane
PF11_0333	hypothetical protein	YWHAE	tyrosine 3-monooxygenase/tryptophan 5-monooxygenase activation protein, epsilon polypeptide	6	1	3	3							0	FALSE				FALSE	FALSE				adapter protein, signaling pathway, binds to a large number of partners generally resulting in the modulation of the activity of the binding partner
PF11_0424	hypothetical protein	PEX5L	peroxisomal biogenesis factor 5-like	1	1	3	1							0	FALSE				FALSE	FALSE				membrane bound, involved in protein import to peroxisome
PF11_0424	hypothetical protein	TF	transferrin	1	1	9	5							0	FALSE				FALSE	FALSE				iron binding transport protein
PF11_0424	hypothetical protein	YWHAE	tyrosine 3-monooxygenase/tryptophan 5-monooxygenase activation protein, epsilon polypeptide	9	2	14	3				protein domain specific binding			0	FALSE				FALSE	TRUE			TRUE	adapter protein, signaling pathway, binds to a large number of partners generally resulting in the modulation of the activity of the binding partner
PF11_0429	hypothetical protein	GC	group-specific component (vitamin D binding protein)	1	1	2	4				protein binding, zinc ion binding			0	FALSE				FALSE	FALSE				secreted protein that binds vitamin D
PF11_0503	hypothetical protein	DST	dystonin	2	1	1	19			apicoplast, membrane				1	TRUE	1.6559	TRUE	TRUE	FALSE	FALSE		TRUE		cytoskeletal linker protein of hemidesmosomes
PF11_0506	hypothetical protein	FAM82B	family with sequence similarity 82, member B	2	1	2	8			membrane	receptor activity	pathogenesis	integral to membrane	1	FALSE				TRUE	FALSE				unknown function
PF13_0019	sodium/hydrogen exchanger, Na+, H+ antiporter	KIAA0912	KIAA0912 protein	5	1	9	3	solute:hydrogen antiporter activity	sodium ion transport	integral to membrane	solute:hydrogen antiporter activity	regulation of pH	integral to membrane	14	FALSE				FALSE	FALSE				centrosomal protein of 152 kDa
PF13_0035	hypothetical protein, conserved	CDC2L1	cell division cycle 2-like 1 (PITSLRE proteins)	1	1	4	1							1	FALSE				FALSE	FALSE				multiple roles in cell cycle progression, cytokinesis and apoptosis
PF13_0035	hypothetical protein, conserved	EEA1	early endosome antigen 1	1	1	4	6							1	FALSE				FALSE	FALSE				binds phospholipid vesicles and participates in endosomal trafficking
PF13_0065	vacuolar ATP synthase, catalytic subunit a	INADL	InaD-like (Drosophila)	9	1	3	2		ATP hydrolysis coupled proton transport, vacuolar acidification	hydrogen ion transporting ATPase V1 domain	ATP binding	ATP biosynthetic process, ATP synthesis coupled proton transport	proton-transporting two-sector ATPase complex	0	FALSE				FALSE	FALSE	3.6.3.14 (H(+)-transporting two-sector ATPase)		TRUE	scaffolding protein that may bring different proteins into adjacent positions at the cell membrane, possible role in cell polarity
PF13_0065	vacuolar ATP synthase, catalytic subunit a	PPP3CA	protein phosphatase 3 , catalytic subunit, alpha isoform	1	1	3	3		ATP hydrolysis coupled proton transport, vacuolar acidification	hydrogen ion transporting ATPase V1 domain	ATP binding	ATP biosynthetic process, ATP synthesis coupled proton transport	proton-transporting two-sector ATPase complex	0	FALSE				FALSE	FALSE	3.6.3.14 (H(+)-transporting two-sector ATPase)		TRUE	calcium-dependent, calmodulin-stimulated protein phosphatase
PF13_0065	vacuolar ATP synthase, catalytic subunit a	TIAM1	T-cell lymphoma HCI and metastasis 1	1	1	8	3							0	FALSE				FALSE	FALSE				modulates the activity of RHO-like proteins and connects extracellular signals to cytoskeletal activities
PF13_0073	hypothetical protein, conserved in P. falciparum	APOB	apolipoprotein B (including Ag(x) antigen)	1	1	1	10							1	TRUE	18.1263	TRUE	TRUE	FALSE	FALSE				major component of chylomicrons,VLDL,LDL, recognition signal for internalization of LDL particles by ApoE receptor
PF13_0190	hypothetical protein, conserved	FTL	ferritin, light polypeptide	1	1	3	1							0	FALSE				FALSE	FALSE				stores iron in a soluble, nontoxic, readily available form. Important for iron homeostasis. Iron is taken up in the ferrous form and deposited as ferric hydroxides after oxidation
PF13_0190	hypothetical protein, conserved	SPTB	spectrin, beta, erythrocytic (includes spherocytosis, clinical type I)	2	1	3	4							0	FALSE				FALSE	FALSE				major constituent of the cytoskeletal network underlying the plasma membrane (erythrocyte)
PF13_0190	hypothetical protein, conserved	STX3	syntaxin 3	1	1	14	1			membrane	protein binding, zinc ion binding			6	FALSE				FALSE	FALSE				mediates docking of transport vesicles
PF13_0194	hypothetical protein	APOH	apolipoprotein H (beta-2-glycoprotein I)	1	1	8	9							1	TRUE				FALSE	FALSE				plasma lipid transporter
PF13_0194	hypothetical protein	HP	haptoglobin	1	1	8	4							1	TRUE				FALSE	FALSE				combines with free plasma hemoglobin and makes it accessible to degradative enzymes
PF13_0194	hypothetical protein	RSBN1L	round spermatid basic protein 1-like	1	1	8	1							1	TRUE				FALSE	FALSE				unknown function
PF13_0197	Merozoite Surface Protein 7 precursor, MSP7	UNC13C	unc-13 homolog C (C. elegans)	1	1	11	2				zinc ion binding			0	FALSE				FALSE	FALSE				vesicle maturation during exocytosis
PF13_0237	hypothetical protein, conserved	DST	dystonin	1	1	2	19							0	FALSE				FALSE	FALSE				cytoskeletal linker protein of hemidesmosomes
PF13_0290	hypothetical protein, conserved	GABARAPL2	GABA(A) receptor-associated protein-like 2	2	2	3	2							0	FALSE				FALSE	FALSE				intra-Golgi traffic regulation
PF13_0299	hypothetical protein, conserved	APOB	apolipoprotein B (including Ag(x) antigen)	3	1	4	10							0	FALSE				FALSE	FALSE				major component of chylomicrons,VLDL,LDL, recognition signal for internalization of LDL particles by ApoE receptor
PF13_0302	hypothetical protein, conserved	APOH	apolipoprotein H (beta-2-glycoprotein I)	1	1	2	9	protein phosphatase type 2A regulator activity	protein amino acid dephosphorylation					0	FALSE				FALSE	FALSE				plasma lipid transporter
PF13_0302	hypothetical protein, conserved	MIA3	melanoma inhibitory activity family, member 3	1	1	2	3	protein phosphatase type 2A regulator activity	protein amino acid dephosphorylation					0	FALSE				FALSE	FALSE				membrane protein of unknown function
PF13_0324	Sec24 subunit, putative	HSP90AB1	heat shock protein 90kDa alpha (cytosolic), class B member 1	1	1	2	5	protein transporter activity	ER to Golgi vesicle-mediated transport	COPII vesicle coat	protein binding, zinc ion binding	ER to Golgi vesicle-mediated transport, intracellular protein transport	COPII vesicle coat	0	FALSE				FALSE	FALSE				cytosolic hsp90 family chaperone
PF14_0001	erythrocyte membrane protein 1 (PfEMP1), truncated, pseudogene	GAS7	growth arrest-specific 7	2	1	2	6				glycosaminoglycan binding, receptor activity	pathogenesis	integral to membrane	0	FALSE				FALSE	FALSE				cytoskeleton, possible transcriptional regulator
PF14_0022	exopolyphosphatase, putative	LOC23117	KIAA0220-like protein	1	1	1	3	exopolyphosphatase activity	polyphosphate metabolic process	membrane				2	FALSE				FALSE	FALSE				unknown function
PF14_0046	hypothetical conserved in Plasmodium species	TRAK1	trafficking protein, kinesin binding 1	1	1	6	1							0	TRUE				FALSE	TRUE			TRUE	unknown function, could be mitochondrial or nuclear
PF14_0063	ATP-dependent Clp protease, putative	HSPA8	heat shock 70kDa protein 8	1	1	4	6	ATP binding, endopeptidase Clp activity		apicoplast	ATP binding, nucleoside-triphosphatase activity, nucleotide binding, protein binding	protein metabolic process		1	FALSE				FALSE	FALSE	3.4.21.92 (Endopeptidase Clp)	TRUE		chaperone, isoform 2 may function as an endogenous inhibitory regulator of HSC70 by competing the cochaperones
PF14_0063	ATP-dependent Clp protease, putative	PSD3	pleckstrin and Sec7 domain containing 3	1	1	4	15	ATP binding, endopeptidase Clp activity		apicoplast	ATP binding, nucleoside-triphosphatase activity, nucleotide binding, protein binding	protein metabolic process		1	FALSE				FALSE	FALSE	3.4.21.92 (Endopeptidase Clp)	TRUE		guanine nucleotide exchange factor for ARF6-like protein
PF14_0063	ATP-dependent Clp protease, putative	SEC31A	SEC31 homolog A	3	2	4	2	ATP binding, endopeptidase Clp activity		apicoplast	ATP binding, nucleoside-triphosphatase activity, nucleotide binding, protein binding	protein metabolic process		1	FALSE				FALSE	FALSE	3.4.21.92 (Endopeptidase Clp)	TRUE		component of the coat protein complex II (COPII) which promotes the formation of transport vesicles from the ER
PF14_0070	hypothetical protein	MPDZ	multiple PDZ domain protein	1	1	1	5							0	FALSE				FALSE	FALSE				peripheral membrane protein involved in cell adhesion
PF14_0101	hypothetical protein	APOB	apolipoprotein B (including Ag(x) antigen)	1	1	2	10							0	FALSE				FALSE	FALSE				major component of chylomicrons,VLDL,LDL, recognition signal for internalization of LDL particles by ApoE receptor
PF14_0102	rhoptry-associated protein 1, RAP1	GOLGA8B	golgi autoantigen, golgin subfamily a, 8B	1	1	8	5			rhoptry				0	TRUE				FALSE	FALSE			TRUE	involved in maintaining Golgi structure
PF14_0102	rhoptry-associated protein 1, RAP1	KIAA0556	KIAA0556	1	1	8	1			rhoptry				0	TRUE				FALSE	FALSE			TRUE	unknown function
PF14_0102	rhoptry-associated protein 1, RAP1	ZNF521	zinc finger protein 521	2	1	3	2							0	FALSE				FALSE	FALSE				Zn finger protein of unknown function
PF14_0120	hypothetical protein	MPDZ	multiple PDZ domain protein	1	1	4	5							0	FALSE				FALSE	FALSE				peripheral membrane protein involved in cell adhesion
PF14_0154	hypothetical protein	PPP1R16B	protein phosphatase 1, regulatory subunit 16B	1	1	2	4			membrane				2	FALSE				FALSE	FALSE				plasma membrane protein from vascular endothelium, involved in signal transduction
PF14_0201	surface protein, putative, Pf113	FLJ40113	golgi autoantigen, golgin subfamily a-like	1	1	2	7			membrane				1	TRUE				TRUE	FALSE				unknown function
PF14_0201	surface protein, putative, Pf113	PCM1	pericentriolar material 1	8	1	2	3			membrane				1	TRUE				TRUE	FALSE				required to anchor microtubules to the centrosome
PF14_0228	hypothetical protein	ANGPTL3	angiopoietin-like 3	1	1	4	2					transport	intracellular	0	FALSE				FALSE	FALSE				extracellular protein with enzyme inhibition activity, binds integrin
PF14_0252	hypothetical protein	KIAA0376	KIAA0376 protein	2	1	9	1				metal ion binding, metalloendopeptidase activity	pathogenesis, proteolysis		0	FALSE				FALSE	FALSE				coiled coil protein involved in cytokinesis and spindle organization
PF14_0252	hypothetical protein	SCAPER	S phase cyclin A-associated protein in the ER	1	1	9	2				metal ion binding, metalloendopeptidase activity	pathogenesis, proteolysis		0	FALSE				FALSE	FALSE				unknown function
PF14_0257	hypothetical protein, conserved	LRRC16	leucine rich repeat containing 16	4	1	2	1				protein binding			0	FALSE				FALSE	FALSE				unknown function
PF14_0315	hypothetical protein	ATXN10	ataxin 10	1	1	14	1			membrane	protein binding, zinc ion binding			6	FALSE				FALSE	FALSE				cytoplasmic protein of unknown function
PF14_0315	hypothetical protein	C10orf12	chromosome 10 open reading frame 12	1	1	14	2			membrane	protein binding, zinc ion binding			6	FALSE				FALSE	FALSE				unknown function
PF14_0315	hypothetical protein	LOC375096	similar to dJ469A13.1 (novel protein similar to KIAA0802)	4	2	14	3			membrane	protein binding, zinc ion binding			6	FALSE				FALSE	FALSE				unknown function
PF14_0315	hypothetical protein	MCF2L	MCF.2 cell line derived transforming sequence-like	4	2	14	2			membrane	protein binding, zinc ion binding			6	FALSE				FALSE	FALSE				RAC1, RHOA and CDC42 GTP exchange factor
PF14_0315	hypothetical protein	MITD1	MIT, microtubule interacting and transport, domain containing 1	1	1	14	1			membrane	protein binding, zinc ion binding			6	FALSE				FALSE	FALSE				may play a role in endosomal protein transport
PF14_0315	hypothetical protein	PIN4	protein (peptidylprolyl cis/trans isomerase) NIMA-interacting, 4 (parvulin)	3	1	14	1			membrane	protein binding, zinc ion binding			6	FALSE				FALSE	FALSE				peptidylprolyl cis/trans isomerase
PF14_0315	hypothetical protein	STX1A	syntaxin 1A (brain)	1	1	13	2							0	FALSE				FALSE	FALSE				mediates docking of transport vesicles
PF14_0315	hypothetical protein	STX1B	syntaxin 1B	1	1	13	3							0	FALSE				FALSE	FALSE				mediates docking of transport vesicles
PF14_0315	hypothetical protein	STX1B	syntaxin 1B	2	1	14	3			membrane	protein binding, zinc ion binding			6	FALSE				FALSE	FALSE				mediates docking of transport vesicles
PF14_0409	hypothetical protein	ERRFI1	ERBB receptor feedback inhibitor 1	1	1	1	1							0	FALSE				FALSE	FALSE				Rho GTPase activator activity
PF14_0464	hypothetical protein	ABLIM1	actin binding LIM protein 1	1	1	3	3			membrane				1	FALSE				FALSE	FALSE				cytoskeleton protein with possible scaffold role, binds F-actin
PF14_0464	hypothetical protein	FNBP2	formin binding protein 2	1	1	3	1			membrane				1	FALSE				FALSE	FALSE				Rho GTPase-activating protein, couples membrane to cytoskeleton
PF14_0464	hypothetical protein	SPTBN4	spectrin, beta, non-erythrocytic 4, sigma5	3	2	3	5			membrane				1	FALSE				FALSE	FALSE				major constituent of the cytoskeletal network underlying the plasma membrane
PF14_0478	hypothetical protein	CDC42BPB	CDC42 binding protein kinase beta	1	1	1	1				FMN binding, oxidoreductase activity			0	FALSE				FALSE	FALSE				downstream effector of CDC42 in cytoskeletal reorganization
PF14_0493	sortilin, putative	CNTNAP1	contactin associated protein 1	1	1	9	1	lipid transporter activity	endocytosis	membrane			integral to membrane	2	FALSE				FALSE	FALSE				membrane protein involved in conduction of nerve impulses
PF14_0493	sortilin, putative	FAM82B	family with sequence similarity 82, member B	1	1	9	8	lipid transporter activity	endocytosis	membrane			integral to membrane	2	FALSE				FALSE	FALSE				unknown function
PF14_0493	sortilin, putative	PDIA6	protein disulfide isomerase family A, member 6	1	1	9	1	lipid transporter activity	endocytosis	membrane			integral to membrane	2	FALSE				FALSE	FALSE				catalyzes the rearrangement of -S-S- bonds in proteins
PF14_0561	hypothetical protein	EPN1	epsin 1	1	1	2	1							0	FALSE				FALSE	FALSE				membrane protein involved in endocytocys
PF14_0594	hypothetical protein	IFIT3	interferon-induced protein with tetratricopeptide repeats 3	4	1	6	1							0	FALSE				FALSE	FALSE				unknown function
PF14_0594	hypothetical protein	LOC125893	hypothetical protein LOC125893	1	1	6	1							0	FALSE				FALSE	FALSE				unknown function
PF14_0594	hypothetical protein	TRIO	triple functional domain (PTPRF interacting)	7	2	2	3							0	TRUE				FALSE	FALSE		TRUE		promotes the exchange of GDP by GTP, possible role in coordinating cell-matrix and cytoskeletal rearrangements necessary for cell migration and cell growth
PF14_0598	glyceraldehyde-3-phosphate dehydrogenase	HSPA5	heat shock 70kDa protein 5 (glucose-regulated protein, 78kDa)	1	1	2	6	glyceraldehyde-3-phosphate dehydrogenase (phosphorylating) activity	gluconeogenesis, glycolysis	mitochondrion	NAD binding, glyceraldehyde-3-phosphate dehydrogenase activity	glucose metabolic process, glycolysis		0	FALSE				FALSE	TRUE	1.2.1.12 (Glyceraldehyde-3-phosphate dehydrogenase (phosphorylating))		TRUE	role in facilitating the assembly of multimeric protein complexes inside the ER
PF14_0607	hypothetical protein	CEP63	centrosomal protein 63kDa	2	1	3	4			apicoplast, membrane	calcium ion binding			7	TRUE		TRUE		FALSE	FALSE		TRUE		centrosomal protein
PF14_0633	hypothetical protein	CAMLG	calcium modulating ligand	1	1	4	1							0	FALSE				FALSE	FALSE				ER membrane portein involved in Ca transport
PF14_0633	hypothetical protein	GPRASP2	G protein-coupled receptor associated sorting protein 2	7	2	4	3							0	FALSE				FALSE	FALSE				modulates lysosomal sorting and functional down- regulation of a variety of G-protein coupled receptors
PF14_0637	rhoptry protein, putative	BAG3	BCL2-associated athanogene 3	1	1	6	4			membrane				1	FALSE				FALSE	FALSE				Inhibits the chaperone activity of HSP70/HSC70
PF14_0637	rhoptry protein, putative	HDLBP	high density lipoprotein binding protein (vigilin)	2	1	6	3			membrane				1	FALSE				FALSE	FALSE				role in cell sterol metabolism, may function to protect cells from over-accumulation of cholesterol
PF14_0637	rhoptry protein, putative	MAP3K7IP2	mitogen-activated protein kinase kinase kinase 7 interacting protein 2	1	1	6	4			membrane				1	FALSE				FALSE	FALSE				adapter linking MAP3K7/TAK1 and TRAF6 and mediator of MAP3K7 activation in the IL1 signaling pathway, translocates from membrane to cytoplasm upon activation
PF14_0637	rhoptry protein, putative	ROBO1	roundabout, axon guidance receptor, homolog 1 (Drosophila)	1	1	6	1			membrane				1	FALSE				FALSE	FALSE				receptor involved in cellular migration
PF14_0649	hypothetical protein	GPATCH3	G patch domain containing 3	1	1	4	1				ATP binding			0	FALSE				FALSE	FALSE				unknown function
PF14_0649	hypothetical protein	PSD3	pleckstrin and Sec7 domain containing 3	1	1	4	15				ATP binding			0	FALSE				FALSE	FALSE				guanine nucleotide exchange factor for ARF6-like protein
PF14_0678	exported protein 2	C4A	complement component 4A (Rodgers blood group)	1	1	4	3			parasitophorous vacuolar membrane				0	TRUE				FALSE	TRUE			TRUE	activation of the complement system
PF14_0678	exported protein 2	C4B	complement component 4B	2	1	4	2			parasitophorous vacuolar membrane				0	TRUE				FALSE	TRUE			TRUE	activation of the complement system
PF14_0678	exported protein 2	MARCH7	membrane-associated ring finger (C3HC4) 7	1	1	4	2			parasitophorous vacuolar membrane				0	TRUE				FALSE	TRUE			TRUE	E3 ubiquitin-protein ligase
PF14_0758	hypothetical protein	KIF5A	kinesin family member 5A	7	1	1	6			membrane				2	FALSE	9.78974	TRUE	TRUE	FALSE	FALSE		TRUE		microtubule-binding motor protein involved in neuronal axonal transport.
PFA0110w	ring-infected erythrocyte surface antigen	ANGPTL3	angiopoietin-like 3	5	1	10	2			host cell plasma membrane	heat shock protein binding			0	FALSE			TRUE	FALSE	FALSE			TRUE	extracellular protein potentially involved in cell adhesion, lipid metabolism and angiogenesis
PFA0110w	ring-infected erythrocyte surface antigen	CACNB4	calcium channel, voltage-dependent, beta 4 subunit	1	1	10	3			host cell plasma membrane	heat shock protein binding			0	FALSE			TRUE	FALSE	FALSE			TRUE	voltage-gated calcium channel complex, membrane protein
PFA0110w	ring-infected erythrocyte surface antigen	DNAJC7	DnaJ (Hsp40) homolog, subfamily C, member 7	1	1	10	5			host cell plasma membrane	heat shock protein binding			0	FALSE			TRUE	FALSE	FALSE			TRUE	chaperone of HSp40 family
PFA0110w	ring-infected erythrocyte surface antigen	YWHAG	tyrosine 3-monooxygenase/tryptophan 5-monooxygenase activation protein, gamma polypeptide	3	1	2	4			apicoplast, membrane				11	TRUE				FALSE	FALSE		TRUE		adapter protein, signaling pathway, binds to a large number of partners generally resulting in the modulation of the activity of the binding partner
PFA0150c	hypothetical protein, conserved	SPOCK1	sparc/osteonectin, cwcv and kazal-like domains proteoglycan (testican) 1	1	1	1	1							0	FALSE				FALSE	FALSE				extracellular matrix protein, role in cell-cell and cell-matrix interactions
PFA0310c	calcium-transporting ATPase	KIAA0372	KIAA0372	1	1	2	1	calcium-transporting ATPase activity	calcium ion transport		ATP binding, calcium-transporting ATPase activity, catalytic activity	calcium ion transport, cation transport, metabolic process, transport	integral to membrane, membrane	8	FALSE				FALSE	FALSE	3.6.3.8 (Calcium-transporting ATPase)			unknown function
PFA0330w	pfAARP2 protein	GAS7	growth arrest-specific 7	13	1	2	6			plasma membrane				0	FALSE				FALSE	FALSE				cytoskeleton, possible transcriptional regulator
PFA0335w	Rab5c, GTPase	RABEP1	rabaptin, RAB GTPase binding effector protein 1	1	1	5	2	GTPase activity	small GTPase mediated signal transduction		GTP binding	intracellular protein transport, protein transport, small GTPase mediated signal transduction	intracellular	0	FALSE				FALSE	FALSE	3.6.1.47 (Transferred entry: 3.6.5.2)			Rab effector protein acting as linker between gamma- adaptin, RAB4A and RAB5A. Involved in endocytic membrane fusion and membrane trafficking of recycling endosomes
PFA0335w	Rab5c, GTPase	RCN1	reticulocalbin 1, EF-hand calcium binding domain	1	1	5	1	GTPase activity	small GTPase mediated signal transduction		GTP binding	intracellular protein transport, protein transport, small GTPase mediated signal transduction	intracellular	0	FALSE				FALSE	FALSE	3.6.1.47 (Transferred entry: 3.6.5.2)			may regulate calcium-dependent activities in the endoplasmic reticulum lumen or post-ER compartment.
PFA0430c	hypothetical protein, conserved	KIAA0143	KIAA0143 protein	1	1	4	1							2	TRUE				FALSE	FALSE		TRUE		unknown function
PFB0100c	knob associated histidine-rich protein	GOLGA8B	golgi autoantigen, golgin subfamily a, 8B	1	1	10	5							0	TRUE	11.454	TRUE	TRUE	TRUE	TRUE			TRUE	involved in maintaining Golgi structure
PFB0300c	merozoite surface protein 2 precursor	LOC92154	hypothetical protein BC002770	1	1	1	1			integral to membrane		cell adhesion		0	FALSE				TRUE	FALSE		TRUE		unknown function
PFB0340c	cysteine protease, putative	CBLN1	cerebellin 1 precursor	1	1	13	1	cysteine-type peptidase activity	proteolysis		cysteine-type peptidase activity	proteolysis		0	FALSE				FALSE	TRUE			TRUE	secreted neurotransmitter
PFB0340c	cysteine protease, putative	PDZD8	PDZ domain containing 8	1	1	13	2	cysteine-type peptidase activity	proteolysis		cysteine-type peptidase activity	proteolysis		0	FALSE				FALSE	TRUE			TRUE	role in intracellular signaling
PFB0345c	cysteine protease, putative	SCLT1	sodium channel and clathrin linker 1	1	1	2	6	cysteine-type peptidase activity	proteolysis		cysteine-type peptidase activity	proteolysis		0	TRUE				FALSE	FALSE				unknown function
PFB0630c	hypothetical protein	KIF1A	kinesin family member 1A	1	1	2	1							0	FALSE				FALSE	FALSE				microtubule-binding motor protein involved in neuronal axonal transport.
PFB0760w	MtN3-like protein, putative	CDKN1B	cyclin-dependent kinase inhibitor 1B (p27, Kip1)	1	1	1	1			membrane				7	TRUE				FALSE	FALSE				cell cycle regulation
PFB0815w	Pf Calcium-dependent protein kinase 1	PSD3	pleckstrin and Sec7 domain containing 3	1	1	1	15	calcium ion binding, protein serine/threonine kinase activity	protein amino acid phosphorylation		ATP binding, calcium ion binding, protein kinase activity, protein serine/threonine kinase activity, protein-tyrosine kinase activity	protein amino acid phosphorylation		0	FALSE				FALSE	FALSE	2.7.11.1 (Non-specific serine/threonine protein kinase)			guanine nucleotide exchange factor for ARF6-like protein
PFB0935w	cytoadherence linked asexual protein 2	DST	dystonin	2	1	1	19	cell adhesion molecule binding	cytoadherence to microvasculature, mediated by parasite protein	host cell plasma membrane				0	TRUE				FALSE	FALSE				cytoskeletal linker protein of hemidesmosomes
PFC0105w	serine/threonine protein kinase, putative	C4orf15	chromosome 4 open reading frame 15	1	1	9	1	protein serine/threonine kinase activity	protein amino acid phosphorylation		ATP binding, protein kinase activity, protein serine/threonine kinase activity	protein amino acid phosphorylation		0	FALSE				FALSE	FALSE	2.7.1.37 (Transferred entry: 2.7.11.1)			unknown function
PFC0120w	Cytoadherence linked asexual protein, 3.2	MYO7A	myosin VIIA	4	1	6	2	cell adhesion molecule binding	cytoadherence to microvasculature, mediated by parasite protein	host cell plasma membrane				0	TRUE				FALSE	TRUE				actin motor based cytoskeletal protein, probably involved in intracellular trafficking
PFC0325c	hypothetical protein, conserved	LGALS3	lectin, galactoside-binding, soluble	1	1	1	1							0	FALSE				FALSE	FALSE				galactose-specific lectin which binds IgE
PFC0355c	hypothetical protein	AP2B1	adaptor-related protein complex 2, beta 1 subunit	1	1	2	4							0	FALSE				FALSE	FALSE				component of the adaptor complexes which link clathrin to receptors in coated vesicles.
PFC0425w	hypothetical protein, conserved	KCNQ2	potassium voltage-gated channel, KQT-like subfamily, member 2	1	1	5	2				protein binding, zinc ion binding			1	FALSE				FALSE	FALSE				potassium channel , involved in neural signaling, membrane protein
PFC0425w	hypothetical protein, conserved	PLEKHG5	pleckstrin homology domain containing, family G (with RhoGef domain) member 5	1	1	5	1				protein binding, zinc ion binding			1	FALSE				FALSE	FALSE				membrane receptor involved in signal transduction
PFC0435w	hypothetical protein, conserved	TJP1	tight junction protein 1 (zona occludens 1)	2	1	3	1		ATP hydrolysis coupled proton transport, vacuolar acidification	hydrogen ion transporting ATPase V1 domain	ATP binding	ATP biosynthetic process, ATP synthesis coupled proton transport	proton-transporting two-sector ATPase complex	0	FALSE				FALSE	FALSE	3.6.3.14 (H(+)-transporting two-sector ATPase)		TRUE	signal transduction, tight junctions
PFC0610c	hypothetical protein	ANK3	ankyrin 3, node of Ranvier	1	1	8	6				protein binding, zinc ion binding			0	FALSE				TRUE	FALSE				attaches integral membrane proteins to cytoskeletal elements
PFC0610c	hypothetical protein	FAM82B	family with sequence similarity 82, member B	1	1	8	8				protein binding, zinc ion binding			0	FALSE				TRUE	FALSE				unknown function
PFC0610c	hypothetical protein	PDCD10	programmed cell death 10	1	1	8	1				protein binding, zinc ion binding			0	FALSE				TRUE	FALSE				may play a role in apoptotic pathways
PFC0755c	protein kinase, predicted	OS9	amplified in osteosarcoma	2	1	3	3	protein serine/threonine kinase activity	protein amino acid phosphorylation		ATP binding, protein kinase activity, protein serine/threonine kinase activity, protein-tyrosine kinase activity	protein amino acid phosphorylation		0	FALSE				FALSE	FALSE	2.7.1.37 (Transferred entry: 2.7.11.1)			may play a role in the ER-associated degradation of misfolded glycoproteins
PFC0960c	hypothetical protein, conserved	HSP90AB1	heat shock protein 90kDa alpha (cytosolic), class B member 1	1	1	2	5							0	FALSE				FALSE	FALSE				cytosolic hsp90 family chaperone
PFC1011c	hypothetical protein, conserved	PSD3	pleckstrin and Sec7 domain containing 3	1	1	1	15							6	FALSE				FALSE	FALSE				guanine nucleotide exchange factor for ARF6-like protein
PFD0090c	hypothetical protein, conserved in P.falciparum	ANK2	ankyrin 2, neuronal	1	1	8	5							1	FALSE	11.3777		TRUE	FALSE	FALSE			TRUE	attaches integral membrane proteins to cytoskeletal elements
PFD0090c	hypothetical protein, conserved in P.falciparum	EPB41	erythrocyte membrane protein band 4.1	4	3	8	3							1	FALSE	11.3777		TRUE	FALSE	FALSE			TRUE	major structural element of the erythrocyte membrane skeleton
PFD0090c	hypothetical protein, conserved in P.falciparum	L-FABP	fatty acid binding protein 1, liver	1	1	8	1							1	FALSE	11.3777		TRUE	FALSE	FALSE			TRUE	may be involved in intracellular lipid transport
PFD0110w	normocyte-binding protein 1, pseudogene	CCDC88A	coiled-coil domain containing 88A	4	1	12	3							1	FALSE				FALSE	FALSE				membrane protein with roles in cytoskeleton and signal transduction
PFD0110w	normocyte-binding protein 1, pseudogene	EPS15	epidermal growth factor receptor pathway substrate 15	2	2	12	3							1	FALSE				FALSE	FALSE				internalization of ligand-inducible tyrosine kinase receptors
PFD0110w	normocyte-binding protein 1, pseudogene	FLJ40113	golgi autoantigen, golgin subfamily a-like	1	1	12	7							1	FALSE				FALSE	FALSE				unknown function
PFD0110w	normocyte-binding protein 1, pseudogene	Gcom1	GRINL1A combined protein	2	1	12	1							1	FALSE				FALSE	FALSE				glutamate receptor
PFD0110w	normocyte-binding protein 1, pseudogene	KIAA0284	KIAA0284	2	1	12	1							1	FALSE				FALSE	FALSE				unknown function
PFD0110w	normocyte-binding protein 1, pseudogene	KIAA0408	KIAA0408	2	1	12	1							1	FALSE				FALSE	FALSE				unknown function
PFD0110w	normocyte-binding protein 1, pseudogene	ROGDI	rogdi homolog (Drosophila)	1	1	12	1							1	FALSE				FALSE	FALSE				leu zipper protein that promotes hematopoiesis
PFD0110w	normocyte-binding protein 1, pseudogene	SPTBN4	spectrin, beta, non-erythrocytic 4, sigma5	1	1	12	5							1	FALSE				FALSE	FALSE				major constituent of the cytoskeletal network underlying the plasma membrane
PFD0115c	hypothetical protein	CFHR5	complement factor H-related 5	1	1	10	1							1	FALSE	1.358	TRUE	TRUE	FALSE	FALSE				involved in complement regulation
PFD0115c	hypothetical protein	GC	group-specific component (vitamin D binding protein)	1	1	10	4							1	FALSE	1.358	TRUE	TRUE	FALSE	FALSE				secreted protein that binds vitamin D
PFD0115c	hypothetical protein	SERPINA1	serpin peptidase inhibitor, clade A (alpha-1 antiproteinase, antitrypsin), member 1	1	1	10	3							1	FALSE	1.358	TRUE	TRUE	FALSE	FALSE				inhibitor of serine proteases. Its primary target is elastase, collagenase, plasmin and thrombin
PFD0115c	hypothetical protein	YWHAQ	tyrosine 3-monooxygenase/tryptophan 5-monooxygenase activation protein, theta polypeptide	8	2	2	3							0	FALSE				FALSE	FALSE				adapter protein, signaling pathway, binds to a large number of partners generally resulting in the modulation of the activity of the binding partner
PFD0207c	hypothetical protein, conserved	CCDC88A	coiled-coil domain containing 88A	1	1	2	3			apicoplast		intracellular transport		0	FALSE				FALSE	FALSE				membrane protein with roles in cytoskeleton and signal transduction
PFD0295c	apical sushi protein, ASP	LOC643031	similar to NADH dehydrogenase subunit 5	1	1	2	1							1	TRUE				FALSE	FALSE		TRUE		unknown function
PFD0320c	hypothetical protein, conserved	AMBP	alpha-1-microglobulin/bikunin precursor	1	1	5	2							0	FALSE				FALSE	FALSE				inter-alpha-trypsin inhibitor, present in plasma and urine, inhibits trypsin, plasmin, and lysosoma granylocytic elastase
PFD0320c	hypothetical protein, conserved	HSPA8	heat shock 70kDa protein 8	1	1	5	6							0	FALSE				FALSE	FALSE				chaperone, isoform 2 may function as an endogenous inhibitory regulator of HSC70 by competing the cochaperones
PFD0320c	hypothetical protein, conserved	PSD3	pleckstrin and Sec7 domain containing 3	2	1	5	15							0	FALSE				FALSE	FALSE				guanine nucleotide exchange factor for ARF6-like protein
PFD0385c	AAA family ATPase, putative	CALM2	calmodulin 2	1	1	9	1	ATPase activity			ATP binding, nucleoside-triphosphatase activity, nucleotide binding			0	FALSE				FALSE	FALSE				regulator of kinases and phosphatases
PFD0385c	AAA family ATPase, putative	CDR1	cerebellar degeneration-related protein 1, 34kDa	2	1	9	9	ATPase activity			ATP binding, nucleoside-triphosphatase activity, nucleotide binding			0	FALSE				FALSE	FALSE				putative neuronal signal transduction protein
PFD0385c	AAA family ATPase, putative	CHKA	choline kinase alpha	1	1	9	1	ATPase activity			ATP binding, nucleoside-triphosphatase activity, nucleotide binding			0	FALSE				FALSE	FALSE				choline kinase, signal transducer activity
PFD0385c	AAA family ATPase, putative	CNKSR2	connector enhancer of kinase suppressor of Ras 2	1	1	9	2	ATPase activity			ATP binding, nucleoside-triphosphatase activity, nucleotide binding			0	FALSE				FALSE	FALSE				adapter protein or regulator of Ras signaling pathways
PFD0385c	AAA family ATPase, putative	FAM135B	family with sequence similarity 135, member B	1	1	9	1	ATPase activity			ATP binding, nucleoside-triphosphatase activity, nucleotide binding			0	FALSE				FALSE	FALSE				unknown function
PFD0385c	AAA family ATPase, putative	SPTBN4	spectrin, beta, non-erythrocytic 4, sigma5	1	1	9	5	ATPase activity			ATP binding, nucleoside-triphosphatase activity, nucleotide binding			0	FALSE				FALSE	FALSE				major constituent of the cytoskeletal network underlying the plasma membrane
PFD0400w	hypothetical protein, conserved	CEP57	centrosomal protein 57kDa	1	1	5	1							0	FALSE				FALSE	FALSE				centrosomal protein that interacts with FGF
PFD0400w	hypothetical protein, conserved	FLJ40113	golgi autoantigen, golgin subfamily a-like	1	1	5	7							0	FALSE				FALSE	FALSE				unknown function
PFD0400w	hypothetical protein, conserved	MAPK8IP3	mitogen-activated protein kinase 8 interacting protein 3	1	1	5	5							0	FALSE				FALSE	FALSE				mediates JNK signaling via MAPK cascade; possibly regulator of vesicle transport
PFD0400w	hypothetical protein, conserved	TLN1	talin 1	1	1	2	2			apicoplast				0	TRUE		TRUE		FALSE	FALSE		TRUE	TRUE	connects major cytoskeletal structures to the plasma membrane
PFD0545w	hypothetical protein, conserved	FAM82B	family with sequence similarity 82, member B	1	1	12	8							0	FALSE				FALSE	FALSE				unknown function
PFD0545w	hypothetical protein, conserved	PRKACB	protein kinase, cAMP-dependent, catalytic, beta	1	1	12	2							0	FALSE				FALSE	FALSE				kinase that regulates a diverse series of intracellular processes horylates a large number of substrates in the cytoplasm and the nucleus
PFD0545w	hypothetical protein, conserved	TAX1BP1	Tax1 (human T-cell leukemia virus type I) binding protein 1	2	1	5	2		response to heat, response to unfolded protein		ATP binding, unfolded protein binding	protein folding		0	FALSE				FALSE	TRUE			TRUE	inhibits TNF-induced apoptosis by mediating the TNFAIP3 anti-apoptotic activity
PFD0975w	ROI kinase-like protein	TMEM22	transmembrane protein 22	1	1	5	1							0	FALSE				FALSE	FALSE				membrane protein of unknown function
PFD1140w	hypothetical protein, conserved in P.falciparum	APOH	apolipoprotein H (beta-2-glycoprotein I)	1	1	2	9							1	TRUE	17.8775		TRUE	FALSE	FALSE		TRUE		plasma lipid transporter
PFE0040c	Mature parasite-infected erythrocyte surface antigen (MESA) or PfEMP2	ABCA5	ATP-binding cassette, sub-family A	1	1	7	2				heat shock protein binding			0	FALSE	8.8131	TRUE	TRUE	TRUE	FALSE			TRUE	membrane protein, probable lysosome localization
PFE0040c	Mature parasite-infected erythrocyte surface antigen (MESA) or PfEMP2	ANK2	ankyrin 2, neuronal	6	3	7	5				heat shock protein binding			0	FALSE	8.8131	TRUE	TRUE	TRUE	FALSE			TRUE	attaches integral membrane proteins to cytoskeletal elements
PFE0040c	Mature parasite-infected erythrocyte surface antigen (MESA) or PfEMP2	ANK3	ankyrin 3, node of Ranvier	3	2	7	6				heat shock protein binding			0	FALSE	8.8131	TRUE	TRUE	TRUE	FALSE			TRUE	attaches integral membrane proteins to cytoskeletal elements
PFE0040c	Mature parasite-infected erythrocyte surface antigen (MESA) or PfEMP2	LOC643445	similar to bloodthirsty	1	1	7	1				heat shock protein binding			0	FALSE	8.8131	TRUE	TRUE	TRUE	FALSE			TRUE	unknown function
PFE0090w	hypothetical protein, conserved	FGL1	fibrinogen-like 1	2	2	2	1							0	FALSE				FALSE	FALSE				fibrinogen-like
PFE0130c	hypothetical protein, conserved	KIF5B	kinesin family member 5B	2	1	1	6							0	FALSE				FALSE	FALSE				microtubule-binding motor protein involved in neuronal axonal transport
PFE0240c	hypothetical protein, conserved	DST	dystonin	2	1	2	19							0	FALSE				FALSE	FALSE				cytoskeletal linker protein of hemidesmosomes
PFE0240c	hypothetical protein, conserved	FLNB	filamin B, beta (actin binding protein 278)	2	1	2	3							0	FALSE				FALSE	FALSE				anchors transmembrane proteins to the actin cytoskeleton
PFE1055c	hypothetical protein, conserved	CLMN	calmin	1	1	1	1							0	FALSE				FALSE	FALSE				calponin like transmembrane domain protein, actin-binding
PFE1325w	hypothetical protein, conserved	DYNC1H1	dynein, cytoplasmic 1, heavy chain 1	1	1	16	4				acyltransferase activity			0	FALSE				TRUE	FALSE				motor for the retrograde motility of vesicles and organelles along microtubules
PFE1325w	hypothetical protein, conserved	GRB10	growth factor receptor-bound protein 10	1	1	16	1				acyltransferase activity			0	FALSE				TRUE	FALSE				plays a functional role in insulin and IGF-I signaling, also binds activated platelet-derived growth factor receptor and epidermal growth factor receptor
PFE1325w	hypothetical protein, conserved	LOC653316	hypothetical protein LOC653316	1	1	16	1				acyltransferase activity			0	FALSE				TRUE	FALSE				unknown function
PFE1325w	hypothetical protein, conserved	MARK3	MAP/microtubule affinity-regulating kinase 3	2	1	16	1				acyltransferase activity			0	FALSE				TRUE	FALSE				phosphorylates microtubule- associated proteins and CDC25C
PFE1325w	hypothetical protein, conserved	OCLN	occludin	1	1	16	1				acyltransferase activity			0	FALSE				TRUE	FALSE				membrane protein localized to tight junctions
PFE1325w	hypothetical protein, conserved	PPP2CB	protein phosphatase 2 (formerly 2A), catalytic subunit, beta isoform	1	1	16	1				acyltransferase activity			0	FALSE				TRUE	FALSE				modulates the activity of other kinases
PFE1325w	hypothetical protein, conserved	PRKACB	protein kinase, cAMP-dependent, catalytic, beta	1	1	16	2				acyltransferase activity			0	FALSE				TRUE	FALSE				kinase that regulates a diverse series of intracellular processes horylates a large number of substrates in the cytoplasm and the nucleus
PFE1325w	hypothetical protein, conserved	SPTAN1	spectrin, alpha, non-erythrocytic 1 (alpha-fodrin)	1	1	16	25				acyltransferase activity			0	FALSE				TRUE	FALSE				major constituent of the cytoskeletal network underlying the plasma membrane
PFE1325w	hypothetical protein, conserved	STIP1	stress-induced-phosphoprotein 1 (Hsp70/Hsp90-organizing protein)	1	1	16	3				acyltransferase activity			0	FALSE				TRUE	FALSE				mediates the association of the molecular chaperones HSC70 and HSP90 (HSPCA and HSPCB)
PFE1340w	transmembrane protein, putative	PSD3	pleckstrin and Sec7 domain containing 3	1	1	1	15			membrane				2	TRUE				FALSE	FALSE				guanine nucleotide exchange factor for ARF6-like protein
PFE1465w	hypothetical protein, conserved	DNM1	dynamin 1	1	1	6	2							1	FALSE				FALSE	FALSE				microtubule-associated force-producing protein, hydrolyzes GTP, vesicular transport
PFE1465w	hypothetical protein, conserved	DST	dystonin	6	1	6	19							1	FALSE				FALSE	FALSE				cytoskeletal linker protein of hemidesmosomes
PFE1465w	hypothetical protein, conserved	SEC31A	SEC31 homolog A	3	1	6	2							1	FALSE				FALSE	FALSE				component of the coat protein complex II (COPII) which promotes the formation of transport vesicles from the ER
PFE1465w	hypothetical protein, conserved	SPOCK2	sparc/osteonectin, cwcv and kazal-like domains proteoglycan (testican) 2	1	1	6	3							1	FALSE				FALSE	FALSE				extracellular matrix protein, role in cell-cell and cell-matrix interactions
PFE1590w	early transcribed membrane protein 5, ETRAMP5	APOA1	apolipoprotein A-I	15	2	15	2							1	TRUE				FALSE	TRUE			TRUE	apolipoprotein A-I ,major protein of HDL,involved in the reverse transport of cholesterol from tissues to the liver
PFE1590w	early transcribed membrane protein 5, ETRAMP5	APOB	apolipoprotein B (including Ag(x) antigen)	3	3	15	10							1	TRUE				FALSE	TRUE			TRUE	major component of chylomicrons,VLDL,LDL, recognition signal for internalization of LDL particles by ApoE receptor
PFE1590w	early transcribed membrane protein 5, ETRAMP5	APOE	apolipoprotein E	1	1	15	4							1	TRUE				FALSE	TRUE			TRUE	mediates the binding, internalization, and catabolism of lipoprotein particles
PFE1590w	early transcribed membrane protein 5, ETRAMP5	CCDC88A	coiled-coil domain containing 88A	1	1	15	3							1	TRUE				FALSE	TRUE			TRUE	membrane protein with roles in cytoskeleton and signal transduction
PFE1590w	early transcribed membrane protein 5, ETRAMP5	LAMB1	laminin, beta 1	1	1	15	8							1	TRUE				FALSE	TRUE			TRUE	mediates the attachment, migration and organization of cells into tissues during embryonic development by interacting with other extracellular matrix components
PFE1590w	early transcribed membrane protein 5, ETRAMP5	MADD	MAP-kinase activating death domain	1	1	15	2							1	TRUE				FALSE	TRUE			TRUE	membrane kinase involved in signal transduction, interacts with Rab3
PFE1590w	early transcribed membrane protein 5, ETRAMP5	MAPK8IP3	mitogen-activated protein kinase 8 interacting protein 3	1	1	15	5							1	TRUE				FALSE	TRUE			TRUE	mediates JNK signaling via MAPK cascade; possibly regulator of vesicle transport
PFE1590w	early transcribed membrane protein 5, ETRAMP5	NEO1	neogenin homolog 1 (chicken)	1	1	15	1							1	TRUE				FALSE	TRUE			TRUE	may function as a cell adhesion molecule
PFE1590w	early transcribed membrane protein 5, ETRAMP5	PCM1	pericentriolar material 1	1	1	15	3							1	TRUE				FALSE	TRUE			TRUE	required to anchor microtubules to the centrosome
PFE1590w	early transcribed membrane protein 5, ETRAMP5	PTPRD	protein tyrosine phosphatase, receptor type, D	1	1	15	1							1	TRUE				FALSE	TRUE			TRUE	membrane receptor, signal transduction
PFE1600w	hypothetical protein, conserved in P. falciparum	HRG	histidine-rich glycoprotein	1	1	14	1							0	FALSE	9.47217		TRUE	FALSE	TRUE			TRUE	can inhibit rosette formation and interactx with heparin, thrombospondin, and plasminogen
PFE1600w	hypothetical protein, conserved in P. falciparum	IQGAP2	IQ motif containing GTPase activating protein 2	1	1	14	1							0	FALSE	9.47217		TRUE	FALSE	TRUE			TRUE	cytoskeleton protein with GTPase activity
PFE1600w	hypothetical protein, conserved in P. falciparum	SYNE2	spectrin repeat containing, nuclear envelope 2	3	1	13	4							0	FALSE				FALSE	FALSE				transmembrane nuclear protein which theters the nucleus to the cytoskeleton
PFE1605w	DNAJ protein	CLSTN1	calsyntenin 1	1	1	3	1							1	FALSE	11.7853		TRUE	FALSE	FALSE			TRUE	membrane/extracellular protein that might mediate calcium signaling and cell adhesion
PFE1605w	DNAJ protein	EPB41	erythrocyte membrane protein band 4.1	1	1	3	3							1	FALSE	11.7853		TRUE	FALSE	FALSE			TRUE	major structural element of the erythrocyte membrane skeleton
PFF0220w	hypothetical protein, expressed	APOB	apolipoprotein B (including Ag(x) antigen)	1	1	14	10							0	FALSE				FALSE	FALSE				major component of chylomicrons,VLDL,LDL, recognition signal for internalization of LDL particles by ApoE receptor
PFF0220w	hypothetical protein, expressed	CADPS2	Ca2+-dependent activator protein for secretion 2	4	1	14	2							0	FALSE				FALSE	FALSE				calcium-binding protein involved in exocytosis of neurotransmitter vesicles
PFF0220w	hypothetical protein, expressed	EHBP1	EH domain binding protein 1	1	1	14	2							0	FALSE				FALSE	FALSE				links clathrin- mediated endocytosis to actin cytoskeleton
PFF0220w	hypothetical protein, expressed	FAM32A	family with sequence similarity 32, member A	1	1	14	1							0	FALSE				FALSE	FALSE				unknown function
PFF0220w	hypothetical protein, expressed	M-RIP	myosin phosphatase-Rho interacting protein	4	1	14	1							0	FALSE				FALSE	FALSE				myosin phosphatase-Rho interacting protein , cytoskeleton
PFF0220w	hypothetical protein, expressed	WDR47	WD repeat domain 47	1	1	16	1							0	FALSE				FALSE	FALSE				protein of unknown function
PFF0375c	hypothetical protein, conserved	ATP9A	ATPase, class II, type 9A	1	1	1	1							0	FALSE				FALSE	FALSE				membrane protein involved in phospholipid transport
PFF0380w	hypothetical protein, conserved	VTI1B	vesicle transport through interaction with t-SNAREs homolog 1B (yeast)	1	1	7	1	cell adhesion molecule binding	antigenic variation, cell-cell adhesion, cytoadherence to microvasculature, mediated by parasite protein, rosetting	host cell plasma membrane, infected host cell surface knob	electron carrier activity, glycosaminoglycan binding, heme binding, iron ion binding, receptor activity	electron transport, pathogenesis	integral to membrane, outer membrane	0	FALSE	9.49391			TRUE	FALSE				V-SNARE, vesicle trafficking
PFF0445w	hypothetical protein, conserved	FRAP1	FK506 binding protein 12-rapamycin associated protein 1	1	1	3	1							0	FALSE				FALSE	FALSE				cytoseletal protein involved in membrane/actin polymerization
PFF0445w	hypothetical protein, conserved	HSPA8	heat shock 70kDa protein 8	1	1	3	6							0	FALSE				FALSE	FALSE				chaperone, isoform 2 may function as an endogenous inhibitory regulator of HSC70 by competing the cochaperones
PFF0575c	hypothetical protein, conserved	APOB	apolipoprotein B (including Ag(x) antigen)	1	1	6	10							0	FALSE				FALSE	FALSE				major component of chylomicrons,VLDL,LDL, recognition signal for internalization of LDL particles by ApoE receptor
PFF0575c	hypothetical protein, conserved	F7	coagulation factor VII (serum prothrombin conversion accelerator)	1	1	6	1							0	FALSE				FALSE	FALSE				coagulation factor, initiates pathway
PFF0575c	hypothetical protein, conserved	ITGBL1	integrin, beta-like 1 (with EGF-like repeat domains)	1	1	6	3							0	FALSE				FALSE	FALSE				membrane protein with similarity to integrins, involved in cell adhesion
PFF0575c	hypothetical protein, conserved	LAMB1	laminin, beta 1	1	1	6	8							0	FALSE				FALSE	FALSE				mediates the attachment, migration and organization of cells into tissues during embryonic development by interacting with other extracellular matrix componentspromote differentiation, development, and cell migration,
PFF0595c	leucine-rich repeat protein 5, LRR5	PCLO	piccolo (presynaptic cytomatrix protein)	1	1	7	2			apicoplast	protein binding			0	FALSE				FALSE	FALSE				scaffolding protein involved in synaptic vesicle trafficking
PFF0595c	leucine-rich repeat protein 5, LRR5	PCM1	pericentriolar material 1	2	1	7	3			apicoplast	protein binding			0	FALSE				FALSE	FALSE				required to anchor microtubules to the centrosome
PFF0595c	leucine-rich repeat protein 5, LRR5	SCLT1	sodium channel and clathrin linker 1	1	1	7	6			apicoplast	protein binding			0	FALSE				FALSE	FALSE				unknown function
PFF0670w	hypothetical protein, conserved	TBCB	tubulin folding cofactor B	1	1	12	1							0	FALSE				FALSE	FALSE				tubulin-folding protein; part of a complex that folds tubulin into the native state
PFF0835w	hypothetical protein, conserved	CEP63	centrosomal protein 63kDa	6	1	14	4							0	FALSE				FALSE	FALSE			TRUE	centrosomal protein
PFF0835w	hypothetical protein, conserved	EVI5	ecotropic viral integration site 5	1	1	14	1							0	FALSE				FALSE	FALSE			TRUE	Rab GTPase activator activity
PFF0835w	hypothetical protein, conserved	FLJ40113	golgi autoantigen, golgin subfamily a-like	1	1	14	7							0	FALSE				FALSE	FALSE			TRUE	unknown function
PFF0835w	hypothetical protein, conserved	MAP4K4	mitogen-activated protein kinase kinase kinase kinase 4	1	1	14	1							0	FALSE				FALSE	FALSE			TRUE	kinase involved in signal transduction
PFF0835w	hypothetical protein, conserved	MIA3	melanoma inhibitory activity family, member 3	3	1	14	3							0	FALSE				FALSE	FALSE			TRUE	membrane protein of unknown function
PFF0835w	hypothetical protein, conserved	PDIA4	protein disulfide isomerase family A, member 4	2	1	14	1							0	FALSE				FALSE	FALSE			TRUE	catalyzes the rearrangement of -S-S- bonds in proteins
PFF1110c	hypothetical protein, conserved	GDAP2	ganglioside induced differentiation associated protein 2	3	2	2	1							0	FALSE				FALSE	FALSE				unknown function
PFF1220w	hypothetical protein, conserved	APOE	apolipoprotein E	1	1	14	4							0	FALSE				FALSE	FALSE				mediates the binding, internalization, and catabolism of lipoprotein particles
PFF1220w	hypothetical protein, conserved	CCDC136	coiled-coil domain containing 136	1	1	14	1							0	FALSE				FALSE	FALSE				unknown function
PFF1220w	hypothetical protein, conserved	DLG5	discs, large homolog 5 (Drosophila)	2	1	14	1							0	FALSE				FALSE	FALSE				membrane protein involved in cell to cell contacts (epithelial cells)
PFF1220w	hypothetical protein, conserved	NDEL1	nudE nuclear distribution gene E homolog (A. nidulans)-like 1	7	2	14	2							0	FALSE				FALSE	FALSE				required for organization of the cellular microtubule array and microtubule anchoring to centrosome
PFF1220w	hypothetical protein, conserved	PPFIA1	protein tyrosine phosphatase, receptor type, f polypeptide interacting protein , alpha 1 , 1	2	2	14	2							0	FALSE				FALSE	FALSE				may localize receptor-like tyrosine phosphatases type 2A at specific sites on the plasma membrane
PFF1220w	hypothetical protein, conserved	RUFY3	RUN and FYVE domain containing 3	1	1	14	1							0	FALSE				FALSE	FALSE				implicated in the formation of a single axon by developing neurons
PFF1220w	hypothetical protein, conserved	SYNE2	spectrin repeat containing, nuclear envelope 2	1	1	14	4							0	FALSE	9.47217		TRUE	FALSE	TRUE			TRUE	transmembrane nuclear protein which theters the nucleus to the cytoskeleton
PFF1260c	hypothetical protein, conserved	ITIH1	inter-alpha (globulin) inhibitor H1	1	1	3	2							0	FALSE				FALSE	FALSE				carrier of hyaluronan in serum or binding protein between hyaluronan and other matrix protein
PFF1265w	oxidoreductase, short-chain dehydrogenase family, putative	EHBP1	EH domain binding protein 1	1	1	1	2	oxidoreductase activity	metabolic process	membrane	oxidoreductase activity	metabolic process		3	FALSE				FALSE	FALSE	1.-.-.- (Oxidoreductases.); 1.1.1.36 (Acetoacetyl-CoA reductase)			links clathrin- mediated endocytosis to actin cytoskeleton
PFF1300w	pyruvate kinase, putative	PSD3	pleckstrin and Sec7 domain containing 3	1	1	6	15	pyruvate kinase activity	glycolysis		pyruvate kinase activity	glycolysis		0	FALSE				FALSE	TRUE	2.7.1.4 (Pyruvate kinase)		TRUE	guanine nucleotide exchange factor for ARF6-like protein
PFF1370w	P. falciparum PK4 protein kinase	LAMB1	laminin, beta 1	4	1	7	8	eukaryotic elongation factor-2 kinase activity	protein amino acid phosphorylation		ATP binding, protein kinase activity, protein serine/threonine kinase activity	protein amino acid phosphorylation		1	FALSE				FALSE	FALSE	2.7.1.- (Phosphotransferases with an alcohol group as acceptor.)			mediates the attachment, migration and organization of cells into tissues during embryonic development by interacting with other extracellular matrix componentspromote differentiation, development, and cell migration
PFF1370w	P. falciparum PK4 protein kinase	NF2	neurofibromin 2 (merlin)	1	1	7	2	eukaryotic elongation factor-2 kinase activity	protein amino acid phosphorylation		ATP binding, protein kinase activity, protein serine/threonine kinase activity	protein amino acid phosphorylation		1	FALSE				FALSE	FALSE	2.7.1.- (Phosphotransferases with an alcohol group as acceptor.)			probably acts as a membrane stabilizing protein
PFF1370w	P. falciparum PK4 protein kinase	PALMD	palmdelphin	1	1	7	2	eukaryotic elongation factor-2 kinase activity	protein amino acid phosphorylation		ATP binding, protein kinase activity, protein serine/threonine kinase activity	protein amino acid phosphorylation		1	FALSE				FALSE	FALSE	2.7.1.- (Phosphotransferases with an alcohol group as acceptor.)			lipid raft-associated protein implicated in regulation of cell shape
PFI0085c	hypothetical protein, conserved in P.falciparum	FUNDC1	FUN14 domain containing 1	1	1	1	1							2	FALSE				FALSE	FALSE				unknown function
PFI0135c	papain family cysteine protease, putative	GAS7	growth arrest-specific 7	1	1	1	6				cysteine-type peptidase activity	proteolysis		0	TRUE				FALSE	FALSE	3.4.22.2 (Papain)			cytoskeleton, possible transcriptional regulator
PFI0170w	hypothetical protein, conserved	CCT7	chaperonin containing TCP1, subunit 7	1	1	16	1							0	FALSE				FALSE	FALSE				molecular chaperone
PFI0170w	hypothetical protein, conserved	EPS15	epidermal growth factor receptor pathway substrate 15	1	1	16	3							0	FALSE				FALSE	FALSE				internalization of ligand-inducible tyrosine kinase receptors
PFI0170w	hypothetical protein, conserved	MYO6	myosin VI	1	1	16	41							0	FALSE				FALSE	FALSE				reverse-direction motor protein that moves towards - end of actin filaments, involved in intracellular trafficking
PFI0170w	hypothetical protein, conserved	PEX19	peroxisomal biogenesis factor 19	1	1	16	1							0	FALSE				FALSE	FALSE				necessary for early peroxisomal biogenesis, cytosolic chaperone and import receptor for peroxisomal membrane proteins
PFI0170w	hypothetical protein, conserved	WASF3	WAS protein family, member 3	1	1	9	1							0	FALSE				FALSE	FALSE				downstream effector molecule involved in the transmission of signals from tyrosine kinase receptors and small GTPases to the actin cytoskeleton
PFI0170w	hypothetical protein, conserved	WHDC1	WAS protein homology region 2 domain containing 1	1	1	14	1							0	FALSE				FALSE	FALSE				unknown function
PFI0170w	hypothetical protein, conserved	YTHDF1	YTH domain family, member 1	1	1	16	1							0	FALSE				FALSE	FALSE				unknown function
PFI0240c	Cu2+ -transporting ATPase, Cu2+ transporter	CDK5RAP2	CDK5 regulatory subunit associated protein 2	1	1	14	2				ATP binding, catalytic activity, metal ion binding	metabolic process, metal ion transport, transport	membrane	6	FALSE				FALSE	FALSE	3.6.3.4 (Copper-exporting ATPase)			potential regulator of CDK5 activity, binds microtubules.centrosomes
PFI0240c	Cu2+ -transporting ATPase, Cu2+ transporter	LRRTM1	leucine rich repeat transmembrane neuronal 1	1	1	14	1				ATP binding, catalytic activity, metal ion binding	metabolic process, metal ion transport, transport	membrane	6	FALSE				FALSE	FALSE	3.6.3.4 (Copper-exporting ATPase)			membrane protein of unknown function
PFI0240c	Cu2+ -transporting ATPase, Cu2+ transporter	MT2A	metallothionein 2A	1	1	14	1				ATP binding, catalytic activity, metal ion binding	metabolic process, metal ion transport, transport	membrane	6	FALSE				FALSE	FALSE	3.6.3.4 (Copper-exporting ATPase)			bind various heavy metals
PFI0240c	Cu2+ -transporting ATPase, Cu2+ transporter	MYO18A	myosin XVIIIA	1	1	14	3				ATP binding, catalytic activity, metal ion binding	metabolic process, metal ion transport, transport	membrane	6	FALSE				FALSE	FALSE	3.6.3.4 (Copper-exporting ATPase)			may be involved in the maintenance of the stromal cell architectures required for cell to cell contact
PFI0240c	Cu2+ -transporting ATPase, Cu2+ transporter	PDE4DIP	phosphodiesterase 4D interacting protein (myomegalin)	4	3	14	3				ATP binding, catalytic activity, metal ion binding	metabolic process, metal ion transport, transport	membrane	6	FALSE				FALSE	FALSE	3.6.3.4 (Copper-exporting ATPase)			actin cytoskeleton organization and biogenesis
PFI0240c	Cu2+ -transporting ATPase, Cu2+ transporter	PIBF1	progesterone immunomodulatory binding factor 1	1	1	14	1				ATP binding, catalytic activity, metal ion binding	metabolic process, metal ion transport, transport	membrane	6	FALSE				FALSE	FALSE	3.6.3.4 (Copper-exporting ATPase)			mediator of progesterone that by acting on the phospholipase A2 enzyme interferes with arachidonic acid metabolism
PFI0265c	RhopH3	ARFGAP1	ADP-ribosylation factor GTPase activating protein 1	1	1	6	1							0	TRUE				FALSE	TRUE			TRUE	membrane trafficking and /or vesicle transport, activates ARF1
PFI0265c	RhopH3	TRAF1	TNF receptor-associated factor 1	1	1	6	1				ATP binding			0	TRUE				FALSE	TRUE			TRUE	adapter protein and signal transducer
PFI0495w	hypothetical protein, conserved	ANK2	ankyrin 2, neuronal	1	1	4	5							0	FALSE				FALSE	FALSE				attaches integral membrane proteins to cytoskeletal elements
PFI0755c	6-phosphofructokinase, putative	EPB41L1	erythrocyte membrane protein band 4.1-like 1	1	1	4	1				6-phosphofructokinase activity, ATP binding, catalytic activity, diphosphate-fructose-6-phosphate 1-phosphotransferase activity	glycolysis, metabolic process	6-phosphofructokinase complex	0	FALSE				FALSE	FALSE	2.7.1.11 (6-phosphofructokinase)		TRUE	structural component of cytoskeleton
PFI0755c	6-phosphofructokinase, putative	EPB41L3	erythrocyte membrane protein band 4.1-like 3	3	1	4	2				6-phosphofructokinase activity, ATP binding, catalytic activity, diphosphate-fructose-6-phosphate 1-phosphotransferase activity	glycolysis, metabolic process	6-phosphofructokinase complex	0	FALSE				FALSE	FALSE	2.7.1.11 (6-phosphofructokinase)		TRUE	structural component of cytoskeleton
PFI0755c	6-phosphofructokinase, putative	HSPA9	heat shock 70kDa protein 9 (mortalin), nuclear gene encoding mitochondrial protein	1	1	4	1				6-phosphofructokinase activity, ATP binding, catalytic activity, diphosphate-fructose-6-phosphate 1-phosphotransferase activity	glycolysis, metabolic process	6-phosphofructokinase complex	0	FALSE				FALSE	FALSE	2.7.1.11 (6-phosphofructokinase)		TRUE	cytosolic hsp90 family chaperone
PFI0875w	Heat shock protein	TOR1AIP2	torsin A interacting protein 2	1	1	4	1							0	FALSE				FALSE	FALSE				ER membrane protein involved in translocation
PFI0970c	TLD domain, putative	SCLT1	sodium channel and clathrin linker 1	1	1	2	6							0	FALSE				FALSE	FALSE				unknown function
PFI0975c	hypothetical protein, conserved	MAGED1	melanoma antigen family D, 1	1	1	10	3							0	FALSE				FALSE	FALSE				membrane protein involved in apoptosis
PFI0975c	hypothetical protein, conserved	SKI	v-ski sarcoma viral oncogene homolog (avian)	1	1	10	1							0	FALSE				FALSE	FALSE				may play a role in terminal differentiation of skeletal muscle cells but not in the determination of cells to the myogenic lineage
PFI0975c	hypothetical protein, conserved	TBK1	TANK-binding kinase 1	1	1	7	1							0	FALSE				FALSE	FALSE				serine/threonine protein involved in the signaling cascade converging to the activation of the transcription factor NF-kappa-B
PFI0975c	hypothetical protein, conserved	UTRN	utrophin	1	1	12	4			apicoplast				1	FALSE				FALSE	FALSE				role in anchoring the cytoskeleton to the plasma membrane
PFI1075w	hypothetical protein, conserved	DKFZP761L0424	hypothetical protein DKFZp761L0424	1	1	9	1							0	FALSE				FALSE	FALSE				Rho GTPase activating protein 21
PFI1075w	hypothetical protein, conserved	HAMP	hepcidin antimicrobial peptide	1	1	9	2							0	FALSE				FALSE	FALSE				secreted protein with antimicrobial activity, might inhibit iron absorption by intestine
PFI1075w	hypothetical protein, conserved	ITGB1	integrin, beta 1 (fibronectin receptor, beta polypeptide, antigen CD29 includes MDF2, MSK12)	1	1	9	2							0	FALSE				FALSE	FALSE				collagen/fibronectin/VCAM1/laminin/cytotactin/osteopontin membrane receptor, involved in cell adhesion
PFI1075w	hypothetical protein, conserved	NFASC	neurofascin homolog (chicken)	1	1	9	2							0	FALSE				FALSE	FALSE				cell adhesion, ankyrin-binding protein
PFI1075w	hypothetical protein, conserved	SERPINC1	serpin peptidase inhibitor, clade C (antithrombin), member 1	1	1	9	1							0	FALSE				FALSE	FALSE				most important serine protease inhibitor in plasma that regulates the blood coagulation cascade, inhibits thrombin and activated coagulation factor X in plasma
PFI1075w	hypothetical protein, conserved	TF	transferrin	1	1	10	5							0	FALSE				FALSE	FALSE				iron binding transport protein
PFI1085w	ubiquitin-like protein, putative	SRP72	signal recognition particle 72kDa	1	1	2	1					protein modification		2	FALSE				FALSE	FALSE				signal-recognition-particle assembly has a crucial role in targeting secretory proteins to the rough endoplasmic reticulum membrane
PFI1090w	s-adenosylmethionine synthetase, putative	ANK2	ankyrin 2, neuronal	5	1	5	5				ATP binding, methionine adenosyltransferase activity	one-carbon compound metabolic process		0	FALSE				FALSE	FALSE	2.5.1.6 (Methionine adenosyltransferase)		TRUE	attaches integral membrane proteins to cytoskeletal elements
PFI1090w	s-adenosylmethionine synthetase, putative	HSP90AA1	heat shock protein 90kDa alpha (cytosolic), class A member 1	2	2	5	9				ATP binding, methionine adenosyltransferase activity	one-carbon compound metabolic process		0	FALSE				FALSE	FALSE	2.5.1.6 (Methionine adenosyltransferase)		TRUE	cytosolic hsp90 family chaperone
PFI1090w	s-adenosylmethionine synthetase, putative	KIF1B	kinesin family member 1B	3	2	5	2				ATP binding, methionine adenosyltransferase activity	one-carbon compound metabolic process		0	FALSE				FALSE	FALSE	2.5.1.6 (Methionine adenosyltransferase)		TRUE	microtubule-binding motor protein involved in neuronal axonal transport.
PFI1105w	Phosphoglycerate kinase	LAMA4	laminin, alpha 4	1	1	1	3				phosphoglycerate kinase activity	glycolysis		0	FALSE				FALSE	FALSE	2.7.2.3 (Phosphoglycerate kinase)		TRUE	mediates the attachment, migration and organization of cells into tissues during embryonic development by interacting with other extracellular matrix componentspromote differentiation, development, and cell migration
PFI1720w	Gametocyte-implicated protein (Fragment)	RAB23	RAB23, member RAS oncogene family	1	1	4	1							0	FALSE				FALSE	FALSE				Rab family protein
PFI1720w	Gametocyte-implicated protein (Fragment)	STK3	serine/threonine kinase 3	1	1	7	1			membrane			membrane	5	FALSE				FALSE	FALSE				stress-activated, pro-apoptotic kinase which, following caspase-cleavage, enters the nucleus and induces chromatin condensation followed by internucleosomal DNA fragmentation
PFI1780w	hypothetical protein	RABGEF1	RAB guanine nucleotide exchange factor (GEF) 1	1	1	9	1							1	FALSE	6.44141		TRUE	FALSE	FALSE		TRUE	TRUE	Rab effector protein acting as linker between gamma- adaptin, RAB4A or RAB5A. Involved in endocytic membrane fusion and membrane trafficking of recycling endosomes. Stimulates nucleotide exchange on RAB5A
PFI1780w	hypothetical protein	ZNRF3	zinc and ring finger 3	1	1	8	1			rhoptry				0	TRUE				FALSE	FALSE			TRUE	Zn finger protein of unknown function
PFI1780w	hypothetical protein	ZYX	zyxin	2	1	9	1							1	FALSE	6.44141		TRUE	FALSE	FALSE		TRUE	TRUE	adhesion plaque protein, possible signal transduction protein that mediates adhesion-stimulated changes in gene expression
PFI1830c	erythrocyte membrane protein 1 (PfEMP1)	KIF21A	kinesin family member 21A	1	1	7	2	cell adhesion molecule binding	antigenic variation, cell-cell adhesion, cytoadherence to microvasculature, mediated by parasite protein, rosetting	host cell plasma membrane, infected host cell surface knob	electron carrier activity, glycosaminoglycan binding, heme binding, iron ion binding, receptor activity	electron transport, pathogenesis	integral to membrane, outer membrane	0	FALSE	9.49391			TRUE	FALSE				microtubule-binding motor protein involved in neuronal axonal transport
PFI1830c	erythrocyte membrane protein 1 (PfEMP1)	VIL2	villin2	1	1	10	1							0	FALSE				FALSE	FALSE				membrane associated protein, organizes membrane cytoskeleton interactions, interacts with ICAM1 and ICAM2
PFL0060w	hypothetical protein, conserved in P. falciparum	AMBP	alpha-1-microglobulin/bikunin precursor	1	1	3	2			membrane				1	FALSE	15.85		TRUE	FALSE	FALSE				inter-alpha-trypsin inhibitor, present in plasma and urine, inhibits trypsin, plasmin, and lysosoma granylocytic elastase
PFL0315c	hypothetical protein, conserved	TTR	transthyretin (prealbumin, amyloidosis type I)	1	1	8	3							0	FALSE				FALSE	FALSE			TRUE	thyroid hormone-binding protein. Probably transports thyroxine from the bloodstream to the brain
PFL0350c	hypothetical protein, conserved	EEA1	early endosome antigen 1	1	1	3	6							0	FALSE				FALSE	FALSE				binds phospholipid vesicles and participates in endosomal trafficking
PFL0530c	hypothetical protein, conserved	ALMS1	Alstrom syndrome 1	1	1	1	2							0	FALSE				FALSE	FALSE				associates with centrosome
PFL0895c	hypothetical protein, conserved	LAMB2	laminin, beta 2 (laminin S)	1	1	1	1							0	FALSE				FALSE	FALSE			TRUE	mediates the attachment, migration and organization of cells into tissues during embryonic development by interacting with other extracellular matrix componentspromote differentiation, development, and cell migration
PFL1125w	aminophospholipid-transporting P-ATPase	CCDC144A	coiled-coil domain containing 144A	1	1	1	3	ATP binding, phospholipid-translocating ATPase activity	aminophospholipid transport	integral to membrane, membrane	ATP binding, ATPase activity	cation transport, transport	integral to membrane, membrane	10	FALSE				FALSE	FALSE	3.6.1.- (In phosphorous-containing anhydrides.); 3.6.3.1 (Phospholipid-translocating ATPase)			unknown function
PFL1295w	hypothetical protein, conserved	ANKRD35	ankyrin repeat domain 35	1	1	4	2			apicoplast				0	FALSE				FALSE	FALSE				unknown function
PFL1295w	hypothetical protein, conserved	SORBS2	sorbin and SH3 domain containing 2	1	1	4	1			apicoplast				0	FALSE				FALSE	FALSE				unknown function
PFL1480w	cop-II coated vesicle component, sec13p	SEC13	SEC13 homolog	3	1	1	1							0	FALSE				FALSE	FALSE				may be involved in protein transport
PFL1600c	hypothetical protein, conserved	KIF1B	kinesin family member 1B	1	1	3	2							0	FALSE				FALSE	FALSE				microtubule-binding motor protein involved in neuronal axonal transport
PFL1645w	hypothetical protein, conserved	DNAJC7	DnaJ (Hsp40) homolog, subfamily C, member 7	1	1	3	5							0	FALSE				FALSE	FALSE				chaperone of HSp40 family
PFL1645w	hypothetical protein, conserved	FEM1C	fem-1 homolog c (C. elegans)	1	1	3	2							0	FALSE				FALSE	FALSE				unknown function
PFL2130w	hypothetical protein, conserved	EPS8	epidermal growth factor receptor pathway substrate 8	2	1	4	1			apicoplast, membrane				1	TRUE				FALSE	FALSE		TRUE		epidermal growth factor receptor
PFL2130w	hypothetical protein, conserved	HSPA5	heat shock 70kDa protein 5 (glucose-regulated protein, 78kDa)	1	1	4	6			apicoplast, membrane				1	TRUE				FALSE	FALSE		TRUE		role in facilitating the assembly of multimeric protein complexes inside the ER
PFL2390c	hypothetical protein, conserved	C10orf12	chromosome 10 open reading frame 12	1	1	1	2			membrane	oxidoreductase activity, transition metal ion binding			2	FALSE				FALSE	FALSE				unknown function
PFL2505c	hypothetical protein, conserved	KIAA0907	KIAA0907	1	1	2	1			apicoplast, membrane				3	TRUE				FALSE	FALSE		TRUE	TRUE	unknown function
PFL2505c	hypothetical protein, conserved	PSD3	pleckstrin and Sec7 domain containing 3	2	1	2	15			apicoplast, membrane				3	TRUE				FALSE	FALSE		TRUE	TRUE	guanine nucleotide exchange factor for ARF6-like protein
PFL2520w	Plasmodium falciparum, reticulocyte binding-like protein, homolog 3	C2orf29	chromosome 2 open reading frame 29	2	1	7	1							0	TRUE				FALSE	FALSE		TRUE		unknown function
PFL2520w	Plasmodium falciparum, reticulocyte binding-like protein, homolog 3	GOLGA8B	golgi autoantigen, golgin subfamily a, 8B	1	1	7	5							0	TRUE				FALSE	FALSE		TRUE		involved in maintaining Golgi structure
PFL2550w	hypothetical protein, conserved in P. falciparum	OS9	amplified in osteosarcoma	1	1	1	3	unfolded protein binding	protein folding	membrane	heat shock protein binding			1	FALSE	11.799	TRUE	TRUE	FALSE	FALSE				may play a role in the ER-associated degradation of misfolded glycoproteins
